# Supplementary material for: catena-Poly[ammonium (cadmium-tri-μ-thio­cyanato-κ4 S:N;κ2 N:S)–1,4,10,13,16-hexa­oxa­cyclo­octa­decane (1/1)]
Source: Acta Crystallogr Sect E Struct Rep Online. 2012 Feb 24;68(Pt 3):m335–6. doi: 10.1107/S1600536812004898 (PMC3297278; doi:10.1107/S1600536812004898)
Supplement: Supplementary file 1 [file e-68-0m335-sup1.cif]

##############################################################################
#                                                                            #
# This CIF contains the data in a paper accepted for publication in          #
# Acta Crystallographica Section E. It conforms to the requirements of       #
# Notes for Authors for Acta Crystallographica Section E, and has been       #
# peer reviewed under the auspices of the IUCr Commission on Journals.       #
#                                                                            #
# Full details of the Crystallographic Information File format               #
# are given in the paper "The Crystallographic Information File (CIF):       #
# a New Standard Archive File for Crystallography" by S. R. Hall, F. H.      #
# Allen and I. D. Brown [Acta Cryst. (1991), A47, 655-685].                  #
#                                                                            #
# The current version of the core CIF dictionary is obtainable from          #
# ftp://ftp.iucr.org/pub/cif_core.dic.                                       #
#                                                                            #
# Software is freely available for graphical display of the structure(s)     #
# in this CIF. For information consult the CIF software page                 #
# http://www.iucr.org/resources/cif/software.                                #
#                                                                            #
# This file may be used for bona fide research purposes within the           #
# scientific community so long as proper attribution is given to the journal # 
# article from which it was obtained.                                        #
#                                                                            #
##############################################################################
data_global
_audit_creation_method     SHELXL-97
_journal_date_recd_electronic     2011-09-20
_journal_date_accepted     2012-02-04
_journal_name_full     'Acta Crystallographica, Section E'
_journal_year     2012
_journal_volume     68
_journal_issue      3
_journal_page_first     m335
_journal_page_last     m336
_journal_paper_category     QM
_journal_paper_doi     10.1107/S1600536812004898
_journal_coeditor_code     ZB2021
_publ_contact_author_name     'Prof. M. NizamMohideen'
_publ_contact_author_address
;
Department of Physics
The New College (Autonomous)
Chennai 600 014
India
;
_publ_contact_author_email     'mnizam_new@yahoo.in'
_publ_contact_author_fax     ?
_publ_contact_author_phone     '91-9841459257'
_publ_section_title
;\
<i>catena</i>-Poly[ammonium
(cadmium-tri-\m-thiocyanato-\k^4^<i>S</i>:<i>N</i>;\k^2^<i>N</i>:<i>S</i>)--\
1,4,10,13,16-hexaoxacyclooctadecane (1/1)]
;
loop_
    _publ_author_name
    _publ_author_footnote
    _publ_author_address
    'V. Ramesh' .
;
Research and Development Centre,
Bharathiyar University,
Coimbatore 641 046
India
;
    'K. Rajarajan' .
;
Department of Physics
Rajeswari Vedachalam Government Arts College
Chengalpet 603 001
India
;
    'Kumar, K. Sendil' .
;
Research and Development Centre,
Bharathiyar University,
Coimbatore 641 046
India
;
    'A. Subashini' .
;
Research and Development Centre,
Bharathiyar University,
Coimbatore 641 046
India
;
    'NizamMohideen, M.' .
;
Department of Physics
The New College (Autonomous)
Chennai 600 014
India
;
data_I
_audit_creation_method     SHELXL-97
_chemical_name_systematic
;
<i>catena</i>-Poly[ammonium
(cadmium-tri-\m-thiocyanato-\k^4^<i>S</i>:<i>N</i>;\k^2^<i>N</i>:<i>S</i>)--
1,4,10,13,16-hexaoxacyclooctadecane (1/1)]
;
_chemical_name_common     ?
_chemical_formula_moiety     'H4 N+, C3 Cd N3 S3 -, C12 H24 O6'
_chemical_formula_sum     'C15 H28 Cd N4 O6 S3'
_chemical_formula_iupac     '(N H4) [Cd (N C S)3], C12 H24 O6'
_chemical_formula_weight     568.99
_chemical_melting_point     ?
_symmetry_cell_setting     orthorhombic
_symmetry_space_group_name_H-M     'C m c 21'
_symmetry_space_group_name_Hall     'C 2c -2'
loop_
    _symmetry_equiv_pos_as_xyz
    'x, y, z'
    '-x, -y, z+1/2'
    '-x, y, z'
    'x, -y, z+1/2'
    'x+1/2, y+1/2, z'
    '-x+1/2, -y+1/2, z+1/2'
    '-x+1/2, y+1/2, z'
    'x+1/2, -y+1/2, z+1/2'
_cell_length_a     14.7568(6)
_cell_length_b     15.4378(6)
_cell_length_c     10.6383(5)
_cell_angle_alpha     90.00
_cell_angle_beta     90.00
_cell_angle_gamma     90.00
_cell_volume     2423.54(18)
_cell_formula_units_Z     4
_cell_measurement_reflns_used     5280
_cell_measurement_theta_min     2.64
_cell_measurement_theta_max     26.69
_cell_measurement_temperature     293(2)
_exptl_crystal_description     Block
_exptl_crystal_colour     Colourless
_exptl_crystal_size_max     0.30
_exptl_crystal_size_mid     0.25
_exptl_crystal_size_min     0.20
_exptl_crystal_density_diffrn     1.559
_exptl_crystal_density_meas     ?
_exptl_crystal_density_method     'not measured'
_exptl_crystal_F_000     1160
_exptl_absorpt_coefficient_mu     1.195
_exptl_absorpt_correction_type     multi-scan
_exptl_absorpt_process_details     '(SADABS; Sheldrick, 2004)'
_exptl_absorpt_correction_T_min     0.7157
_exptl_absorpt_correction_T_max     0.7961
_exptl_special_details
;
;
_diffrn_ambient_temperature     293(2)
_diffrn_radiation_type     MoK\a
_diffrn_radiation_wavelength     0.71073
_diffrn_radiation_source     'fine-focus sealed tube'
_diffrn_radiation_monochromator     graphite
_diffrn_measurement_device_type
;
Bruker Kappa APEXII CCD
;
_diffrn_measurement_method     '\w and \f scan'
_diffrn_detector_area_resol_mean     ?
_diffrn_reflns_number     11323
_diffrn_reflns_av_R_equivalents     0.0191
_diffrn_reflns_av_sigmaI/netI     0.0170
_diffrn_reflns_theta_min     2.64
_diffrn_reflns_theta_max     25.99
_diffrn_reflns_theta_full     25.99
_diffrn_measured_fraction_theta_max     0.999
_diffrn_measured_fraction_theta_full     0.999
_diffrn_reflns_limit_h_min     -18
_diffrn_reflns_limit_h_max     18
_diffrn_reflns_limit_k_min     -19
_diffrn_reflns_limit_k_max     19
_diffrn_reflns_limit_l_min     -13
_diffrn_reflns_limit_l_max     13
_diffrn_standards_number     ?
_diffrn_standards_interval_count     ?
_diffrn_standards_interval_time     ?
_diffrn_standards_decay_%     ?
_refine_special_details
;
 Refinement of F^2^ against ALL reflections.  The weighted R-factor wR and
 goodness of fit S are based on F^2^, conventional R-factors R are based
 on F, with F set to zero for negative F^2^. The threshold expression of
 F^2^ > 2sigma(F^2^) is used only for calculating R-factors(gt) etc. and is
 not relevant to the choice of reflections for refinement.  R-factors based
 on F^2^ are statistically about twice as large as those based on F, and R-
 factors based on ALL data will be even larger.
;
_reflns_number_total     2483
_reflns_number_gt     2445
_reflns_threshold_expression     I>2sigma(I)
_refine_ls_structure_factor_coef     Fsqd
_refine_ls_matrix_type     full
_refine_ls_R_factor_all     0.0137
_refine_ls_R_factor_gt     0.0133
_refine_ls_wR_factor_gt     0.0340
_refine_ls_wR_factor_ref     0.0344
_refine_ls_goodness_of_fit_ref     1.093
_refine_ls_restrained_S_all     1.097
_refine_ls_number_reflns     2483
_refine_ls_number_parameters     154
_refine_ls_number_restraints     5
_refine_ls_hydrogen_treatment     mixed
_refine_ls_weighting_scheme     calc
_refine_ls_weighting_details
'calc w=1/[\s^2^(Fo^2^)+(0.0200P)^2^+0.1189P] where P=(Fo^2^+2Fc^2^)/3'
_atom_sites_solution_hydrogens     geom
_atom_sites_solution_primary     direct
_atom_sites_solution_secondary     difmap
_refine_ls_shift/su_max     0.003
_refine_ls_shift/su_mean     0.000
_refine_diff_density_max     0.197
_refine_diff_density_min     -0.359
_refine_ls_extinction_method     'SHELXL97 (Sheldrick, 2008)'
_refine_ls_extinction_coef     0.0058(2)
_refine_ls_extinction_expression
                                  'Fc^*^=kFc[1+0.001xFc^2^\l^3^/sin(2\q)]^-1/4^'
_refine_ls_abs_structure_details     'Flack (1983), 7607 Friedel pairs'
_refine_ls_abs_structure_Flack     0.005(15)
loop_
    _atom_type_symbol
    _atom_type_description
    _atom_type_scat_dispersion_real
    _atom_type_scat_dispersion_imag
    _atom_type_scat_source
    'C' 'C' 0.0033 0.0016
                         'International Tables Vol C Tables 4.2.6.8 and 6.1.1.4'
    'H' 'H' 0.0000 0.0000
                         'International Tables Vol C Tables 4.2.6.8 and 6.1.1.4'
    'N' 'N' 0.0061 0.0033
                         'International Tables Vol C Tables 4.2.6.8 and 6.1.1.4'
    'O' 'O' 0.0106 0.0060
                         'International Tables Vol C Tables 4.2.6.8 and 6.1.1.4'
    'S' 'S' 0.1246 0.1234
                         'International Tables Vol C Tables 4.2.6.8 and 6.1.1.4'
    'Cd' 'Cd' -0.8075 1.2024
                         'International Tables Vol C Tables 4.2.6.8 and 6.1.1.4'
_computing_data_collection     'APEX2 (Bruker, 2004)'
_computing_cell_refinement     'APEX2 and SAINT (Bruker, 2004)'
_computing_data_reduction     'SAINT and XPREP (Bruker, 2004)'
_computing_structure_solution     'SHELXS97 (Sheldrick, 2008)'
_computing_structure_refinement     'SHELXL97 (Sheldrick, 2008)'
_computing_molecular_graphics
             'ORTEP-3 (Farrugia, 1997) and Mercury (Macrae <i>et al.</i>, 2006)'
_computing_publication_material
;
WinGX (Farrugia, 1999), PLATON (Spek, 2009) and
publCIF (Westrip, 2010).
;
loop_
    _atom_site_type_symbol
    _atom_site_label
    _atom_site_fract_x
    _atom_site_fract_y
    _atom_site_fract_z
    _atom_site_U_iso_or_equiv
    _atom_site_adp_type
    _atom_site_calc_flag
    _atom_site_refinement_flags
    _atom_site_occupancy
    _atom_site_symmetry_multiplicity
    _atom_site_disorder_assembly
    _atom_site_disorder_group
    C C1 0.61632(10) 1.06679(10) 0.72484(14) 0.0337(3) Uani d U 1 1 . .
    C C2 0.5000 0.87710(13) 0.7689(2) 0.0339(4) Uani d S 1 2 . .
    C C3 0.9203(2) 0.92459(19) 1.0905(3) 0.0905(9) Uani d . 1 1 . .
    H H3A 0.9205 0.9648 1.1606 0.109 Uiso calc R 1 1 . .
    H H3B 0.9177 0.8662 1.1240 0.109 Uiso calc R 1 1 . .
    C C4 0.83962(17) 0.94095(17) 1.0097(4) 0.0885(10) Uani d . 1 1 . .
    H H4A 0.7851 0.9382 1.0604 0.106 Uiso calc R 1 1 . .
    H H4B 0.8436 0.9985 0.9736 0.106 Uiso calc R 1 1 . .
    C C5 0.76317(15) 0.89705(16) 0.8297(3) 0.0811(8) Uani d . 1 1 . .
    H H5A 0.7709 0.9545 0.7945 0.097 Uiso calc R 1 1 . .
    H H5B 0.7062 0.8959 0.8751 0.097 Uiso calc R 1 1 . .
    C C6 0.76078(16) 0.83248(19) 0.7272(3) 0.0845(9) Uani d . 1 1 . .
    H H6A 0.7596 0.7745 0.7621 0.101 Uiso calc R 1 1 . .
    H H6B 0.7065 0.8405 0.6770 0.101 Uiso calc R 1 1 . .
    C C7 0.8399(2) 0.78484(18) 0.5498(3) 0.0923(10) Uani d . 1 1 . .
    H H7A 0.7847 0.7908 0.5010 0.111 Uiso calc R 1 1 . .
    H H7B 0.8430 0.7259 0.5811 0.111 Uiso calc R 1 1 . .
    C C8 0.9199(2) 0.80317(17) 0.4690(2) 0.0921(10) Uani d . 1 1 . .
    H H8A 0.9185 0.7664 0.3952 0.110 Uiso calc R 1 1 . .
    H H8B 0.9186 0.8631 0.4415 0.110 Uiso calc R 1 1 . .
    N N1 0.60575(11) 1.03455(9) 0.62874(16) 0.0496(4) Uani d . 1 1 . .
    N N2 0.5000 0.91401(12) 0.86273(19) 0.0454(5) Uani d S 1 2 . .
    O O1 1.0000 0.93509(16) 1.0190(3) 0.0776(8) Uani d S 1 2 . .
    O O2 0.83461(10) 0.87912(10) 0.91271(18) 0.0692(4) Uani d . 1 1 . .
    O O3 0.83851(11) 0.84297(10) 0.65100(18) 0.0703(4) Uani d . 1 1 . .
    O O4 1.0000 0.78737(15) 0.5382(2) 0.0742(7) Uani d S 1 2 . .
    N N3 1.0000 0.80499(15) 0.8089(2) 0.0476(5) Uani d SD 1 2 . .
    Cd Cd1 0.5000 0.971763(8) 0.494929(17) 0.03587(6) Uani d S 1 2 . .
    S S1 0.63319(3) 1.11267(3) 0.86256(4) 0.04216(10) Uani d U 1 1 . .
    S S2 0.5000 0.82400(4) 0.63561(5) 0.04418(14) Uani d S 1 2 . .
    H H3E 0.9497(12) 0.8303(18) 0.836(3) 0.096(10) Uiso d D 1 1 . .
    H H3C 1.0000 0.7522(12) 0.844(3) 0.076(11) Uiso d SD 1 2 . .
    H H3D 1.0000 0.817(4) 0.7264(16) 0.13(2) Uiso d SD 1 2 . .
loop_
    _atom_site_aniso_label
    _atom_site_aniso_U_11
    _atom_site_aniso_U_22
    _atom_site_aniso_U_33
    _atom_site_aniso_U_12
    _atom_site_aniso_U_13
    _atom_site_aniso_U_23
    C1 0.0298(7) 0.0389(8) 0.0324(7) -0.0048(6) 0.0026(5) 0.0036(6)
    C2 0.0389(11) 0.0289(9) 0.0339(12) 0.000 0.000 0.0067(9)
    C3 0.094(2) 0.0801(18) 0.097(2) 0.0021(14) 0.0308(17) -0.0239(16)
    C4 0.0702(14) 0.0716(13) 0.124(3) 0.0100(11) 0.035(2) -0.025(2)
    C5 0.0397(11) 0.0731(14) 0.130(3) 0.0164(10) 0.0147(13) 0.0227(16)
    C6 0.0411(11) 0.0820(16) 0.130(3) -0.0007(11) -0.0205(13) 0.0190(17)
    C7 0.097(2) 0.0739(16) 0.106(2) 0.0214(15) -0.0549(19) -0.0204(15)
    C8 0.149(3) 0.0678(14) 0.0592(19) 0.0343(17) -0.0297(17) -0.0138(11)
    N1 0.0539(9) 0.0612(9) 0.0337(8) -0.0148(6) 0.0025(7) -0.0026(7)
    N2 0.0682(13) 0.0370(9) 0.0309(9) 0.000 0.000 0.0015(9)
    O1 0.0683(13) 0.0780(14) 0.086(2) 0.000 0.000 -0.0160(14)
    O2 0.0498(8) 0.0570(8) 0.1009(13) 0.0127(6) 0.0144(8) 0.0011(8)
    O3 0.0628(9) 0.0609(8) 0.0872(12) 0.0032(7) -0.0184(8) 0.0017(8)
    O4 0.0963(18) 0.0630(13) 0.0632(14) 0.000 0.000 -0.0012(10)
    N3 0.0385(12) 0.0456(12) 0.0587(15) 0.000 0.000 0.0006(10)
    Cd1 0.04531(9) 0.03708(8) 0.02522(8) 0.000 0.000 -0.00054(7)
    S1 0.0465(2) 0.0454(2) 0.0346(2) -0.00946(16) 0.00023(17) -0.00481(17)
    S2 0.0649(4) 0.0355(3) 0.0322(3) 0.000 0.000 -0.0024(2)
_geom_special_details
;
 All esds (except the esd in the dihedral angle between two l.s. planes)
 are estimated using the full covariance matrix.  The cell esds are taken
 into account individually in the estimation of esds in distances, angles
 and torsion angles; correlations between esds in cell parameters are only
 used when they are defined by crystal symmetry.  An approximate (isotropic)
 treatment of cell esds is used for estimating esds involving l.s. planes.
;
loop_
    _geom_bond_atom_site_label_1
    _geom_bond_atom_site_label_2
    _geom_bond_site_symmetry_2
    _geom_bond_distance
    _geom_bond_publ_flag
    C1 N1 . 1.148(2) ?
    C1 S1 . 1.6463(15) ?
    C2 N2 . 1.149(3) ?
    C2 S2 . 1.638(2) ?
    C3 O1 . 1.410(3) ?
    C3 C4 . 1.490(5) ?
    C3 H3A . 0.9700 ?
    C3 H3B . 0.9700 ?
    C4 O2 . 1.408(4) ?
    C4 H4A . 0.9700 ?
    C4 H4B . 0.9700 ?
    C5 O2 . 1.403(3) ?
    C5 C6 . 1.478(4) ?
    C5 H5A . 0.9700 ?
    C5 H5B . 0.9700 ?
    C6 O3 . 1.414(3) ?
    C6 H6A . 0.9700 ?
    C6 H6B . 0.9700 ?
    C7 O3 . 1.402(3) ?
    C7 C8 . 1.488(4) ?
    C7 H7A . 0.9700 ?
    C7 H7B . 0.9700 ?
    C8 O4 . 1.413(3) ?
    C8 H8A . 0.9700 ?
    C8 H8B . 0.9700 ?
    N1 Cd1 . 2.3241(16) ?
    N2 Cd1 2_675 2.256(2) ?
    O1 C3 3_755 1.410(3) ?
    O4 C8 3_755 1.413(3) ?
    N3 H3E . 0.888(10) ?
    N3 H3C . 0.897(10) ?
    N3 H3D . 0.898(10) ?
    Cd1 N2 2_674 2.256(2) ?
    Cd1 N1 3_655 2.3241(16) ?
    Cd1 S2 . 2.7283(6) ?
    Cd1 S1 2_674 2.7468(4) ?
    Cd1 S1 4_574 2.7468(4) ?
    S1 Cd1 2_675 2.7468(4) ?
loop_
    _geom_angle_atom_site_label_1
    _geom_angle_atom_site_label_2
    _geom_angle_atom_site_label_3
    _geom_angle_site_symmetry_1
    _geom_angle_site_symmetry_3
    _geom_angle
    _geom_angle_publ_flag
    N1 C1 S1 . . 179.10(16) ?
    N2 C2 S2 . . 179.69(19) ?
    O1 C3 C4 . . 109.6(3) ?
    O1 C3 H3A . . 109.7 ?
    C4 C3 H3A . . 109.7 ?
    O1 C3 H3B . . 109.7 ?
    C4 C3 H3B . . 109.7 ?
    H3A C3 H3B . . 108.2 ?
    O2 C4 C3 . . 110.48(19) ?
    O2 C4 H4A . . 109.6 ?
    C3 C4 H4A . . 109.6 ?
    O2 C4 H4B . . 109.6 ?
    C3 C4 H4B . . 109.6 ?
    H4A C4 H4B . . 108.1 ?
    O2 C5 C6 . . 110.46(18) ?
    O2 C5 H5A . . 109.6 ?
    C6 C5 H5A . . 109.6 ?
    O2 C5 H5B . . 109.6 ?
    C6 C5 H5B . . 109.6 ?
    H5A C5 H5B . . 108.1 ?
    O3 C6 C5 . . 109.0(2) ?
    O3 C6 H6A . . 109.9 ?
    C5 C6 H6A . . 109.9 ?
    O3 C6 H6B . . 109.9 ?
    C5 C6 H6B . . 109.9 ?
    H6A C6 H6B . . 108.3 ?
    O3 C7 C8 . . 109.5(2) ?
    O3 C7 H7A . . 109.8 ?
    C8 C7 H7A . . 109.8 ?
    O3 C7 H7B . . 109.8 ?
    C8 C7 H7B . . 109.8 ?
    H7A C7 H7B . . 108.2 ?
    O4 C8 C7 . . 109.28(19) ?
    O4 C8 H8A . . 109.8 ?
    C7 C8 H8A . . 109.8 ?
    O4 C8 H8B . . 109.8 ?
    C7 C8 H8B . . 109.8 ?
    H8A C8 H8B . . 108.3 ?
    C1 N1 Cd1 . . 144.86(14) ?
    C2 N2 Cd1 . 2_675 158.30(17) ?
    C3 O1 C3 3_755 . 113.1(4) ?
    C5 O2 C4 . . 111.54(19) ?
    C7 O3 C6 . . 112.2(2) ?
    C8 O4 C8 . 3_755 113.4(3) ?
    H3E N3 H3C . . 105(2) ?
    H3E N3 H3D . . 103(3) ?
    H3C N3 H3D . . 127(5) ?
    N2 Cd1 N1 2_674 . 93.20(5) ?
    N2 Cd1 N1 2_674 3_655 93.20(5) ?
    N1 Cd1 N1 . 3_655 84.36(8) ?
    N2 Cd1 S2 2_674 . 174.69(5) ?
    N1 Cd1 S2 . . 90.73(4) ?
    N1 Cd1 S2 3_655 . 90.73(4) ?
    N2 Cd1 S1 2_674 2_674 92.94(4) ?
    N1 Cd1 S1 . 2_674 172.93(4) ?
    N1 Cd1 S1 3_655 2_674 91.80(4) ?
    S2 Cd1 S1 . 2_674 83.363(12) ?
    N2 Cd1 S1 2_674 4_574 92.94(4) ?
    N1 Cd1 S1 . 4_574 91.80(4) ?
    N1 Cd1 S1 3_655 4_574 172.93(4) ?
    S2 Cd1 S1 . 4_574 83.363(12) ?
    S1 Cd1 S1 2_674 4_574 91.373(19) ?
    C1 S1 Cd1 . 2_675 98.27(5) ?
    C2 S2 Cd1 . . 93.24(7) ?
loop_
    _geom_torsion_atom_site_label_1
    _geom_torsion_atom_site_label_2
    _geom_torsion_atom_site_label_3
    _geom_torsion_atom_site_label_4
    _geom_torsion_site_symmetry_1
    _geom_torsion_site_symmetry_2
    _geom_torsion_site_symmetry_3
    _geom_torsion_site_symmetry_4
    _geom_torsion
    _geom_torsion_publ_flag
    O1 C3 C4 O2 . . . . 63.7(3) ?
    O2 C5 C6 O3 . . . . -67.4(2) ?
    O3 C7 C8 O4 . . . . 64.2(3) ?
    C4 C3 O1 C3 . . . 3_755 177.23(15) ?
    C6 C5 O2 C4 . . . . 178.6(2) ?
    C3 C4 O2 C5 . . . . -175.5(2) ?
    C8 C7 O3 C6 . . . . 176.27(19) ?
    C5 C6 O3 C7 . . . . -178.75(19) ?
    C7 C8 O4 C8 . . . 3_755 -179.93(16) ?
    C1 N1 Cd1 N2 . . . 2_674 107.3(2) ?
    C1 N1 Cd1 N1 . . . 3_655 14.4(2) ?
    C1 N1 Cd1 S2 . . . . -76.3(2) ?
    C1 N1 Cd1 S1 . . . 4_574 -159.7(2) ?
    N1 Cd1 S2 C2 . . . . 42.19(4) ?
    N1 Cd1 S2 C2 3_655 . . . -42.19(4) ?
    S1 Cd1 S2 C2 2_674 . . . -133.916(9) ?
    S1 Cd1 S2 C2 4_574 . . . 133.916(9) ?
loop_
    _geom_hbond_atom_site_label_D
    _geom_hbond_atom_site_label_H
    _geom_hbond_atom_site_label_A
    _geom_hbond_site_symmetry_A
    _geom_hbond_distance_DH
    _geom_hbond_distance_HA
    _geom_hbond_distance_DA
    _geom_hbond_angle_DHA
    N3 H3E O2 . 0.888(10) 2.029(10) 2.9130(19) 174(3)
    N3 H3D O4 . 0.898(10) 2.05(3) 2.892(3) 155(5)
_iucr_refine_instructions_details
;
TITL C2 in Cmc2(1)
CELL  0.71073  14.7568  15.4378  10.6383   90.000   90.000   90.000
ZERR     4.00   0.0006   0.0006   0.0005    0.000    0.000    0.000
LATT  -7
SYMM  - X, - Y, 1/2 + Z
SYMM  - X,   Y,   Z
SYMM    X, - Y, 1/2 + Z
SFAC  C    H    N    O    S    CD
UNIT  60   112  16   24   12   4
MERG   2
OMIT    -3.00  52.00
OMIT     1   1   0
TWIN
BASF   0.00547
EXTI    0.00579
DELU  0.001 0.001 S1 C1
DFIX 0.90 0.01 N3 H3C
DFIX 0.90 0.01 N3 H3D
DFIX 0.90 0.01 N3 H3E
HTAB  N3 O2
HTAB  N3 O4
FMAP   2
PLAN   25
SIZE     0.20   0.25   0.30
ACTA
BOND   $H
CONF
WGHT     0.02000     0.11890
L.S.  15
FVAR     0.44684
C1    1    0.616323    1.066787    0.724838    11.00000    0.02982    0.03891 =
        0.03239    0.00360    0.00261   -0.00480
C2    1    0.500000    0.877104    0.768921    10.50000    0.03890    0.02888 =
        0.03390    0.00672    0.00000    0.00000
C3    1    0.920270    0.924590    1.090483    11.00000    0.09436    0.08009 =
        0.09711   -0.02390    0.03082    0.00213
AFIX   23
H3A   2    0.920512    0.964792    1.160555    11.00000   -1.20000
H3B   2    0.917670    0.866199    1.123961    11.00000   -1.20000
AFIX    0
C4    1    0.839618    0.940951    1.009704    11.00000    0.07019    0.07159 =
        0.12364   -0.02507    0.03458    0.00996
AFIX   23
H4A   2    0.785071    0.938212    1.060428    11.00000   -1.20000
H4B   2    0.843639    0.998532    0.973640    11.00000   -1.20000
AFIX    0
C5    1    0.763173    0.897050    0.829702    11.00000    0.03973    0.07307 =
        0.13038    0.02273    0.01470    0.01636
AFIX   23
H5A   2    0.770939    0.954532    0.794493    11.00000   -1.20000
H5B   2    0.706176    0.895944    0.875093    11.00000   -1.20000
AFIX    0
C6    1    0.760778    0.832477    0.727156    11.00000    0.04107    0.08203 =
        0.13032    0.01897   -0.02051   -0.00072
AFIX   23
H6A   2    0.759620    0.774463    0.762137    11.00000   -1.20000
H6B   2    0.706522    0.840464    0.677003    11.00000   -1.20000
AFIX    0
C7    1    0.839877    0.784840    0.549825    11.00000    0.09708    0.07395 =
        0.10578   -0.02036   -0.05491    0.02137
AFIX   23
H7A   2    0.784734    0.790830    0.500964    11.00000   -1.20000
H7B   2    0.843005    0.725884    0.581058    11.00000   -1.20000
AFIX    0
C8    1    0.919943    0.803165    0.469034    11.00000    0.14918    0.06784 =
        0.05921   -0.01375   -0.02967    0.03435
AFIX   23
H8A   2    0.918506    0.766350    0.395171    11.00000   -1.20000
H8B   2    0.918579    0.863050    0.441499    11.00000   -1.20000
AFIX    0
N1    3    0.605754    1.034553    0.628737    11.00000    0.05391    0.06122 =
        0.03367   -0.00265    0.00247   -0.01476
N2    3    0.500000    0.914013    0.862730    10.50000    0.06821    0.03702 =
        0.03089    0.00151    0.00000    0.00000
O1    4    1.000000    0.935090    1.018996    10.50000    0.06833    0.07803 =
        0.08638   -0.01604    0.00000    0.00000
O2    4    0.834614    0.879122    0.912712    11.00000    0.04981    0.05697 =
        0.10090    0.00110    0.01440    0.01267
O3    4    0.838508    0.842970    0.651001    11.00000    0.06279    0.06092 =
        0.08722    0.00168   -0.01842    0.00317
O4    4    1.000000    0.787369    0.538224    10.50000    0.09634    0.06299 =
        0.06319   -0.00122    0.00000    0.00000
N3    3    1.000000    0.804994    0.808905    10.50000    0.03851    0.04561 =
        0.05874    0.00058    0.00000    0.00000
CD1   6    0.500000    0.971763    0.494929    10.50000    0.04531    0.03708 =
        0.02522   -0.00054    0.00000    0.00000
S1    5    0.633190    1.112675    0.862561    11.00000    0.04654    0.04536 =
        0.03456   -0.00481    0.00023   -0.00946
S2    5    0.500000    0.823999    0.635606    10.50000    0.06489    0.03548 =
        0.03216   -0.00238    0.00000    0.00000
H3E   2    0.949683    0.830334    0.836044    11.00000    0.09588
H3C   2    1.000000    0.752236    0.844244    10.50000    0.07565
H3D   2    1.000000    0.817342    0.726391    10.50000    0.13386
HKLF    4
END
;
