# Supplementary material for: catena-Poly[ammonium (cadmium-tri-μ-thio­cyanato-κ4 S:N;κ2 N:S)–1,4,10,13,16-hexa­oxa­cyclo­octa­decane (1/1)]
Source: Acta Crystallogr Sect E Struct Rep Online. 2012 Feb 24;68(Pt 3):m335–6. doi: 10.1107/S1600536812004898 (PMC3297278; doi:10.1107/S1600536812004898)
Supplement: Supplementary file 2 [file e-68-0m335-Isup2.hkl]

#
# h,k,l, Fc-squared, Fo-squared, sigma(Fo-squared) and status flag
#
data_I
_shelx_title ' C2 in Cmc2(1)'
_shelx_refln_list_code          4
_shelx_F_calc_maximum      261.18
_exptl_crystal_F_000      1160.00
_reflns_d_resolution_high  0.8110
 
loop_
 _symmetry_equiv_pos_as_xyz
 'x, y, z'
 '-x, -y, z+1/2'
 '-x, y, z'
 'x, -y, z+1/2'
 'x+1/2, y+1/2, z'
 '-x+1/2, -y+1/2, z+1/2'
 '-x+1/2, y+1/2, z'
 'x+1/2, -y+1/2, z+1/2'
 
_cell_length_a    14.7568
_cell_length_b    15.4378
_cell_length_c    10.6383
_cell_angle_alpha  90.000
_cell_angle_beta   90.000
_cell_angle_gamma  90.000
 
_shelx_F_squared_multiplier     1.000
 
loop_
 _refln_index_h
 _refln_index_k
 _refln_index_l
 _refln_F_squared_calc
 _refln_F_squared_meas
 _refln_F_squared_sigma
 _refln_observed_status
   1   1 -13       66.33       64.75     10.50 o
   0   2 -13      143.60      173.19     28.65 o
   0   0 -12      390.61      338.01     33.02 o
   2   0 -12     1317.35     1294.81     45.14 o
   4   0 -12     3028.59     3045.64     80.22 o
   6   0 -12      969.27      996.92     39.91 o
   1   1 -12      772.98      743.07     23.96 o
   3   1 -12     3005.46     3048.90     57.30 o
   5   1 -12     2107.81     2132.32     45.07 o
   7   1 -12      519.92      528.24     20.83 o
   0   2 -12     1621.33     1609.03     64.56 o
   2   2 -12     2065.52     2032.49     43.28 o
   4   2 -12     2343.27     2374.36     48.61 o
   6   2 -12     1530.17     1541.51     43.71 o
   1   3 -12     2099.48     2111.57     44.06 o
   3   3 -12     1304.79     1324.71     33.21 o
   5   3 -12     1564.82     1583.89     44.05 o
   0   4 -12     2516.70     2466.14     69.86 o
   2   4 -12     1212.34     1270.87     31.75 o
   4   4 -12      550.40      556.46     25.09 o
   6   4 -12     1185.83     1203.59     38.19 o
   1   5 -12     1600.16     1621.78     73.19 o
   3   5 -12      228.35      224.83     16.78 o
   5   5 -12      413.70      385.76     21.18 o
   0   6 -12      882.14      912.52     56.51 o
   2   6 -12      414.50      330.86     25.05 o
   4   6 -12      247.72      257.66     22.22 o
   1   7 -12       95.02      113.60     17.49 o
   3   7 -12      268.05      233.46     58.04 o
   1   1 -11        0.87        1.91      6.58 o
   3   1 -11      226.50      231.05     13.32 o
   5   1 -11       94.63       95.57     10.44 o
   7   1 -11       63.29       70.61      9.86 o
   9   1 -11       39.94       41.18     13.12 o
   0   2 -11      431.20      487.82     25.14 o
   2   2 -11      283.82      286.77     14.35 o
   4   2 -11      856.29      882.81     25.21 o
   6   2 -11       25.14       16.56      8.18 o
   8   2 -11       19.23       31.16     10.55 o
   1   3 -11      744.93      729.72     22.52 o
   3   3 -11     1695.09     1738.89     37.34 o
   5   3 -11      859.33      851.98     24.88 o
   7   3 -11      102.85      101.46     13.30 o
   9   3 -11      547.88      541.90     25.10 o
   0   4 -11     3277.94     3170.83     80.49 o
   2   4 -11     2907.80     2906.36     53.08 o
   4   4 -11     2007.49     2113.17     43.13 o
   6   4 -11     1298.57     1320.90     38.42 o
   8   4 -11     1523.17     1573.98     43.41 o
   1   5 -11     3710.73     3757.68     65.25 o
   3   5 -11     1112.39     1081.77     33.55 o
   5   5 -11      679.78      677.41     29.97 o
   7   5 -11     1792.05     1841.36     47.75 o
   0   6 -11     3473.01     3459.76    125.83 o
   2   6 -11      857.69      875.03     29.52 o
   4   6 -11       48.64       36.05     10.51 o
   6   6 -11      709.00      758.04     28.32 o
   8   6 -11     1690.47     1687.32     46.27 o
   1   7 -11     2303.91     2213.47     69.49 o
   3   7 -11      199.35      224.88     45.41 o
   5   7 -11      199.20      176.66     20.03 o
   7   7 -11     1373.19     1460.31     41.44 o
   0   8 -11     2402.77     2410.84     99.45 o
   2   8 -11     1141.58     1209.38     69.73 o
   4   8 -11      402.20      392.95     52.02 o
   6   8 -11      953.92      973.38     41.72 o
   1   9 -11     1562.11     1564.18     54.17 o
   3   9 -11     1563.44     1634.54     95.79 o
   0  10 -11     1070.48     1101.12     62.24 o
   2  10 -11     2107.61     2178.56     67.48 o
   0   0 -10      601.21      544.10     36.75 o
   2   0 -10     2406.58     2409.38     65.19 o
   4   0 -10     4338.61     4209.25    100.32 o
   6   0 -10     1309.10     1256.71     42.02 o
   8   0 -10      355.82      309.17     21.34 o
  10   0 -10     1397.14     1408.83     47.54 o
   1   1 -10     1832.83     1857.33     36.77 o
   3   1 -10     4015.82     3987.02     66.81 o
   5   1 -10     3609.88     3675.63     62.19 o
   7   1 -10     1740.44     1808.55     37.24 o
   9   1 -10      890.20      909.63     25.90 o
  11   1 -10     1132.18     1113.86     35.76 o
   0   2 -10     4386.42     4398.46    103.41 o
   2   2 -10     4339.46     4365.23     71.26 o
   4   2 -10     4707.28     4668.96     74.81 o
   6   2 -10     3738.69     3762.75     63.57 o
   8   2 -10     1729.96     1754.99     33.80 o
  10   2 -10     1108.50     1134.80     29.75 o
   1   3 -10     4210.91     4177.01     69.77 o
   3   3 -10     4298.41     4145.66     68.56 o
   5   3 -10     3401.81     3312.53     58.11 o
   7   3 -10     2839.05     2815.21     53.08 o
   9   3 -10     2087.71     2164.69     44.23 o
  11   3 -10     1044.72     1044.63     29.08 o
   0   4 -10     4402.51     4263.31    122.18 o
   2   4 -10     2048.21     1998.46     39.70 o
   4   4 -10     1788.29     1800.48     36.43 o
   6   4 -10     1989.74     2093.37     60.43 o
   8   4 -10     2307.75     2339.11     64.96 o
  10   4 -10      523.40      532.57     20.84 o
   1   5 -10     2358.91     2401.38     46.13 o
   3   5 -10      461.09      469.62     17.20 o
   5   5 -10      457.78      477.90     21.60 o
   7   5 -10     1378.83     1364.12     38.69 o
   9   5 -10      297.54      311.99     16.79 o
   0   6 -10      518.61      524.07     38.40 o
   2   6 -10      319.70      309.95     16.93 o
   4   6 -10      218.43      212.89     15.27 o
   6   6 -10      389.29      414.31     20.93 o
   8   6 -10      494.43      485.31     22.73 o
  10   6 -10      120.17      113.77     12.25 o
   1   7 -10      274.35      266.12     15.75 o
   3   7 -10      381.33      357.64     18.79 o
   5   7 -10      343.79      348.93     18.76 o
   7   7 -10       76.54       69.64     11.98 o
   9   7 -10      119.23      133.92     12.75 o
   0   8 -10     1005.41     1009.69     55.12 o
   2   8 -10      350.00      306.73     22.15 o
   4   8 -10      554.81      586.23     30.17 o
   6   8 -10      277.01      266.82     17.52 o
   8   8 -10      650.44      697.36     41.39 o
   1   9 -10      762.12      789.09     34.35 o
   3   9 -10      346.23      334.94     23.00 o
   5   9 -10      134.02      126.25     17.83 o
   7   9 -10      451.75      431.30     28.36 o
   0  10 -10      562.51      642.99     45.16 o
   2  10 -10       84.54      110.73     16.68 o
   4  10 -10      302.62      280.08     22.95 o
   6  10 -10      118.30      108.27     17.53 o
   1  11 -10      468.71      497.38     29.34 o
   3  11 -10      627.09      611.34     32.57 o
   5  11 -10      496.76      529.92     56.11 o
   0  12 -10      501.16      505.54     41.25 o
   2  12 -10      536.69      542.59     31.17 o
   1   1  -9      294.96      301.59     13.10 o
   3   1  -9     1554.59     1546.20     32.45 o
   5   1  -9     1135.29     1100.31     26.90 o
   7   1  -9      236.57      235.45      9.58 o
   9   1  -9       24.98       17.11      5.57 o
  11   1  -9      620.26      636.18     17.04 o
  13   1  -9      112.10      138.54     18.18 o
   0   2  -9     1108.13     1113.33     67.32 o
   2   2  -9      505.22      475.76     16.36 o
   4   2  -9     3166.74     3044.11     53.76 o
   6   2  -9      189.36      190.90     11.78 o
   8   2  -9      662.28      681.89     18.27 o
  10   2  -9      233.81      207.49     13.00 o
  12   2  -9      360.52      331.05     16.60 o
   1   3  -9     1670.44     1706.65     33.55 o
   3   3  -9     1414.22     1411.26     30.53 o
   5   3  -9     1499.20     1484.32     32.38 o
   7   3  -9      886.49      878.93     20.79 o
   9   3  -9      368.67      336.04     15.44 o
  11   3  -9      325.22      321.90     16.23 o
   0   4  -9     2948.01     2869.56     68.66 o
   2   4  -9     1693.87     1660.92     33.30 o
   4   4  -9     1906.47     1902.93     37.34 o
   6   4  -9     2589.18     2580.32     41.90 o
   8   4  -9     1471.64     1483.12     32.77 o
  10   4  -9      309.44      302.15     15.30 o
  12   4  -9      491.85      511.29     25.14 o
   1   5  -9     2300.82     2271.22     41.56 o
   3   5  -9     4056.85     4022.42     64.55 o
   5   5  -9     3338.16     3266.78     56.34 o
   7   5  -9     1394.90     1421.04     32.76 o
   9   5  -9      928.60      932.29     25.96 o
  11   5  -9     1049.19     1108.12     35.07 o
   0   6  -9     1760.93     1815.36     50.25 o
   2   6  -9     3247.47     3269.52     54.80 o
   4   6  -9     4488.70     4513.51     84.93 o
   6   6  -9     2151.81     2191.57     50.38 o
   8   6  -9     1106.29     1090.65     28.91 o
  10   6  -9     1524.64     1554.89     36.41 o
   1   7  -9     3030.64     3039.12     53.22 o
   3   7  -9     3903.26     3961.31     83.12 o
   5   7  -9     3659.81     3728.47     74.61 o
   7   7  -9     2090.74     2103.68     50.55 o
   9   7  -9     1060.48     1069.74     28.88 o
  11   7  -9     1335.63     1372.58     34.92 o
   0   8  -9     2502.10     2592.96     99.10 o
   2   8  -9     3479.69     3553.38     69.95 o
   4   8  -9     3692.80     3753.57     80.04 o
   6   8  -9     2017.31     2087.11     48.93 o
   8   8  -9     1264.73     1314.19     32.27 o
  10   8  -9     1366.33     1449.60     52.14 o
   1   9  -9     3163.59     3025.25     78.04 o
   3   9  -9     2438.82     2466.34    146.08 o
   5   9  -9     2066.85     2135.47     60.97 o
   7   9  -9     1793.76     1826.40     45.63 o
   9   9  -9     1527.17     1569.66     37.04 o
   0  10  -9     4147.74     4058.06    136.06 o
   2  10  -9     2142.45     2177.52     62.38 o
   4  10  -9     1070.01     1098.05     41.14 o
   6  10  -9     1401.83     1375.57     47.29 o
   8  10  -9     1658.53     1651.90     53.80 o
   1  11  -9     2278.56     2143.70     76.33 o
   3  11  -9      939.93      892.99     37.47 o
   5  11  -9      718.60      732.69     33.39 o
   7  11  -9     1739.17     1728.13     55.57 o
   0  12  -9     2388.21     2367.42     96.03 o
   2  12  -9      883.18      923.41     37.83 o
   4  12  -9      722.87      736.30     35.23 o
   6  12  -9      871.47      837.06     37.47 o
   1  13  -9      923.03      991.25     40.54 o
   3  13  -9      611.49      592.47     31.52 o
   0   0  -8    26378.43    26244.53    714.99 o
   2   0  -8    11259.96    11169.77    226.80 o
   4   0  -8     2682.42     2714.28     68.76 o
   6   0  -8     7757.23     7746.05    136.33 o
   8   0  -8    11279.59    11163.09    188.54 o
  10   0  -8     2890.15     2935.18     60.97 o
  12   0  -8      921.92      925.12     29.75 o
  14   0  -8     1447.51     1527.48     53.13 o
   1   1  -8    18126.24    17411.22    242.92 o
   3   1  -8     4242.86     4252.87     68.61 o
   5   1  -8     3441.39     3482.80     46.65 o
   7   1  -8     9921.88     9876.53    116.79 o
   9   1  -8     5826.00     5818.91     74.79 o
  11   1  -8     1231.82     1243.16     24.31 o
  13   1  -8      945.96      936.18     30.33 o
   0   2  -8    11289.50    10905.06    221.15 o
   2   2  -8     6453.04     6349.37     94.01 o
   4   2  -8     2927.92     2903.47     49.01 o
   6   2  -8     4996.45     4968.66     62.98 o
   8   2  -8     3714.81     3700.37     49.96 o
  10   2  -8     2059.91     2144.65     33.81 o
  12   2  -8     1048.13     1088.46     25.40 o
  14   2  -8      612.64      663.11     20.57 o
   1   3  -8     1709.39     1678.05     32.08 o
   3   3  -8     5157.17     5020.43     87.81 o
   5   3  -8     1623.90     1616.09     24.67 o
   7   3  -8      378.23      388.98     11.67 o
   9   3  -8     1691.83     1747.29     28.26 o
  11   3  -8     1338.21     1405.26     28.86 o
  13   3  -8      365.91      363.33     15.24 o
   0   4  -8      454.30      417.78     41.51 o
   2   4  -8     2598.86     2559.88     44.43 o
   4   4  -8     5214.85     5216.81     80.52 o
   6   4  -8     1166.76     1168.20     19.86 o
   8   4  -8      319.31      303.39     10.65 o
  10   4  -8     1653.06     1655.54     31.56 o
  12   4  -8     1523.88     1522.94     31.51 o
   1   5  -8     1871.62     1821.19     34.77 o
   3   5  -8     7053.47     7152.78    105.20 o
   5   5  -8     4382.92     4295.94     69.01 o
   7   5  -8      504.25      490.01     17.56 o
   9   5  -8      791.16      821.40     20.30 o
  11   5  -8     2286.52     2291.98     41.09 o
  13   5  -8      524.38      515.61     21.42 o
   0   6  -8     1315.30     1338.98     39.91 o
   2   6  -8     1599.37     1561.43     30.97 o
   4   6  -8     2794.91     2824.27     48.05 o
   6   6  -8      774.71      756.94     21.74 o
   8   6  -8      607.75      625.50     20.43 o
  10   6  -8      723.57      689.10     22.86 o
  12   6  -8      647.37      649.05     23.39 o
   1   7  -8      416.69      432.38     14.47 o
   3   7  -8      341.78      331.05     16.80 o
   5   7  -8      224.54      201.16     13.48 o
   7   7  -8      322.07      317.62     14.91 o
   9   7  -8      258.26      222.29     13.69 o
  11   7  -8       65.27       58.73     12.62 o
   0   8  -8      243.18      218.69     15.39 o
   2   8  -8       35.82       34.16      7.71 o
   4   8  -8      217.93      207.68     15.66 o
   6   8  -8      296.18      305.96     16.50 o
   8   8  -8      405.94      401.13     17.42 o
  10   8  -8       10.74        9.05      8.25 o
  12   8  -8       80.98       91.50     12.11 o
   1   9  -8      208.87      194.43     24.85 o
   3   9  -8     1034.94     1100.48     31.04 o
   5   9  -8      123.92      112.65     11.68 o
   7   9  -8      365.75      374.15     16.74 o
   9   9  -8       48.80       42.36      9.10 o
  11   9  -8      367.35      362.77     17.63 o
   0  10  -8      114.41      137.21     21.84 o
   2  10  -8      175.41      160.46     16.36 o
   4  10  -8      641.23      639.58     29.40 o
   6  10  -8       30.21       26.15     13.95 o
   8  10  -8        1.89      -10.32      6.88 o
  10  10  -8      179.02      179.82     13.68 o
   1  11  -8      226.13      215.74     23.62 o
   3  11  -8       51.75       20.10     11.47 o
   5  11  -8       28.82       27.94     11.78 o
   7  11  -8       32.37       36.77     12.86 o
   9  11  -8       72.91       74.69     12.88 o
   0  12  -8      564.26      573.19     40.05 o
   2  12  -8      221.87      188.30     17.73 o
   4  12  -8        9.31        9.22     10.90 o
   6  12  -8      119.48      159.45     28.45 o
   8  12  -8      350.25      399.36     25.92 o
   1  13  -8     1722.48     1705.74     53.28 o
   3  13  -8      260.31      270.38     36.65 o
   5  13  -8      280.02      298.35     22.18 o
   7  13  -8     1068.39     1079.65     41.98 o
   0  14  -8     2442.07     2602.91    100.25 o
   2  14  -8     1119.85     1081.19     41.55 o
   4  14  -8      321.18      319.89     23.14 o
   1  15  -8     1232.52     1249.25     45.78 o
   1   1  -7     3124.18     3037.88     49.21 o
   3   1  -7     1350.87     1343.11     26.17 o
   5   1  -7     1484.69     1470.05     23.42 o
   7   1  -7     2106.24     2155.22     31.81 o
   9   1  -7     1289.10     1273.28     27.69 o
  11   1  -7      144.35      140.97      8.74 o
  13   1  -7      193.67      216.50     10.64 o
  15   1  -7      322.28      345.87     15.66 o
   0   2  -7    13200.61    12785.64    258.05 o
   2   2  -7     2048.83     2068.29     35.92 o
   4   2  -7     1264.60     1243.29     19.22 o
   6   2  -7     4172.30     4120.12     56.46 o
   8   2  -7     4141.87     4018.70     53.29 o
  10   2  -7      227.55      238.50      9.95 o
  12   2  -7      201.67      228.24     11.81 o
  14   2  -7      684.51      717.18     21.33 o
   1   3  -7     4341.06     4380.67     68.58 o
   3   3  -7      821.60      837.47     19.09 o
   5   3  -7      386.58      427.90     14.82 o
   7   3  -7     4031.04     4053.50     54.41 o
   9   3  -7     1777.23     1770.32     28.70 o
  11   3  -7       90.65       91.68      8.44 o
  13   3  -7      161.14      165.60     11.11 o
  15   3  -7      694.01      709.84     24.78 o
   0   4  -7     1159.04     1174.53     34.17 o
   2   4  -7      778.88      782.10     18.33 o
   4   4  -7     1025.96     1029.92     19.56 o
   6   4  -7     1852.92     1806.44     26.54 o
   8   4  -7     1007.43      945.63     18.68 o
  10   4  -7      194.65      182.99     10.15 o
  12   4  -7      139.29      147.64     10.41 o
  14   4  -7      254.79      238.48     13.26 o
   1   5  -7     1812.00     1799.16     33.01 o
   3   5  -7     1639.82     1627.92     32.08 o
   5   5  -7     3824.42     3817.30     49.41 o
   7   5  -7     1743.41     1754.51     27.75 o
   9   5  -7      174.87      170.78      9.59 o
  11   5  -7     1041.77     1034.45     24.38 o
  13   5  -7      535.13      553.36     18.35 o
   0   6  -7      504.00      546.45     21.66 o
   2   6  -7     6557.71     6603.24     98.45 o
   4   6  -7    11662.58    11539.76    165.80 o
   6   6  -7     1414.86     1369.25     25.96 o
   8   6  -7      957.16      987.72     22.01 o
  10   6  -7     2901.75     2808.82     46.98 o
  12   6  -7     1401.57     1428.02     30.64 o
  14   6  -7      404.03      388.16     16.47 o
   1   7  -7     4029.04     3972.50     62.19 o
   3   7  -7    13270.71    13293.98    186.94 o
   5   7  -7    10724.42    10582.24    138.05 o
   7   7  -7     2745.00     2685.23     48.53 o
   9   7  -7     1847.11     1872.19     39.39 o
  11   7  -7     3393.47     3385.93     55.22 o
  13   7  -7     1360.62     1439.66     31.59 o
   0   8  -7     4101.67     4112.67     89.68 o
   2   8  -7     6257.82     6284.09    134.62 o
   4   8  -7    10190.06    10140.28    169.97 o
   6   8  -7     5450.35     5409.50     87.18 o
   8   8  -7     1843.26     1840.86     37.82 o
  10   8  -7     2109.98     2142.91     44.64 o
  12   8  -7     2030.13     2076.22     44.74 o
   1   9  -7     3330.24     3334.96     64.25 o
   3   9  -7     4708.96     4561.16     83.57 o
   5   9  -7     2947.04     2958.69     59.82 o
   7   9  -7     2134.95     2125.05     42.11 o
   9   9  -7     1650.43     1598.14     36.17 o
  11   9  -7      980.15     1000.83     28.16 o
   0  10  -7     3637.59     3643.51    126.22 o
   2  10  -7     1648.04     1642.72     48.38 o
   4  10  -7     1444.06     1479.14     44.82 o
   6  10  -7     2335.69     2272.38     50.06 o
   8  10  -7     1949.02     2008.71     41.53 o
  10  10  -7      369.73      382.94     17.64 o
  12  10  -7      335.95      314.42     17.11 o
   1  11  -7     3210.24     3185.44    100.38 o
   3  11  -7     1182.55     1217.95     39.00 o
   5  11  -7     1555.39     1502.80     46.54 o
   7  11  -7     2784.08     2888.56     62.37 o
   9  11  -7      911.77      940.28     31.95 o
  11  11  -7      174.83      168.98     18.31 o
   0  12  -7     3808.69     3974.86    133.70 o
   2  12  -7     2393.57     2446.39     64.28 o
   4  12  -7     1442.12     1478.27     45.70 o
   6  12  -7     2948.04     2978.47     77.67 o
   8  12  -7     1684.84     1665.44     44.67 o
  10  12  -7      464.13      468.61     23.19 o
   1  13  -7     1531.86     1496.06     46.88 o
   3  13  -7     1556.19     1503.49     47.24 o
   5  13  -7     1389.89     1369.67     45.74 o
   7  13  -7      814.02      850.48     35.27 o
   9  13  -7      565.09      574.13     32.51 o
   0  14  -7       67.81       47.03     17.48 o
   2  14  -7      469.64      512.69     26.29 o
   4  14  -7      847.05      822.05     34.29 o
   6  14  -7      393.55      366.82     23.56 o
   1  15  -7      112.71       88.45     14.48 o
   3  15  -7      254.56      261.51     20.30 o
   5  15  -7      141.70      142.21     17.16 o
   0  16  -7      103.13       77.04     20.39 o
   0   0  -6    25994.54    24814.64    699.12 o
   2   0  -6    19361.63    18912.63    363.96 o
   4   0  -6    15489.34    15544.94    250.14 o
   6   0  -6    13367.35    13369.13    221.67 o
   8   0  -6    10552.25    10644.06    178.35 o
  10   0  -6     4918.24     4831.58     88.47 o
  12   0  -6     3506.38     3420.28     71.30 o
  14   0  -6     2177.70     2257.11     52.91 o
  16   0  -6      764.00      846.59     38.66 o
   1   1  -6    13618.96    13571.54    190.96 o
   3   1  -6    12438.12    12126.93    138.42 o
   5   1  -6     8118.34     8061.94     94.47 o
   7   1  -6     6671.94     6572.62     80.75 o
   9   1  -6     4078.62     4002.05     52.75 o
  11   1  -6     3492.38     3454.77     48.15 o
  13   1  -6     1657.58     1644.31     29.03 o
  15   1  -6     1198.59     1268.53     29.26 o
   0   2  -6     9088.81     9005.97    181.27 o
   2   2  -6     6634.41     6669.12     97.76 o
   4   2  -6     8858.04     8758.33    103.54 o
   6   2  -6     6598.33     6439.21     79.94 o
   8   2  -6     4015.75     4112.02     54.04 o
  10   2  -6     1965.19     1882.61     30.07 o
  12   2  -6     1784.98     1830.81     30.78 o
  14   2  -6      787.99      767.14     21.68 o
  16   2  -6      442.54      481.65     18.49 o
   1   3  -6     7282.33     7201.62    103.06 o
   3   3  -6     9717.82     9680.16    115.33 o
   5   3  -6     6795.95     6758.20     83.62 o
   7   3  -6     2698.49     2668.15     37.16 o
   9   3  -6     2466.02     2494.18     36.54 o
  11   3  -6     2320.65     2332.58     36.06 o
  13   3  -6     1110.63     1102.94     25.68 o
  15   3  -6      490.30      496.49     18.20 o
   0   4  -6     7301.42     7176.65    143.66 o
   2   4  -6     7227.41     7176.36    105.32 o
   4   4  -6     7867.39     7907.18     96.31 o
   6   4  -6     3374.76     3342.09     44.52 o
   8   4  -6     2747.61     2718.60     37.82 o
  10   4  -6     2428.66     2414.49     40.74 o
  12   4  -6     2043.68     1987.65     37.32 o
  14   4  -6      443.51      462.91     17.53 o
   1   5  -6     6321.77     6276.88     88.59 o
   3   5  -6     7141.57     7257.04    106.48 o
   5   5  -6     4580.47     4305.20     55.21 o
   7   5  -6     4087.52     4072.97     56.45 o
   9   5  -6     3164.03     3117.13     54.33 o
  11   5  -6     1410.02     1465.05     29.88 o
  13   5  -6      456.61      444.09     16.58 o
  15   5  -6      370.68      396.59     16.70 o
   0   6  -6    11594.16    11371.88    223.78 o
   2   6  -6     4994.23     4806.09     71.22 o
   4   6  -6      751.19      734.70     15.89 o
   6   6  -6     3997.03     4016.97     56.45 o
   8   6  -6     2470.18     2331.49     42.77 o
  10   6  -6     1374.14     1396.47     51.53 o
  12   6  -6      537.63      506.61     19.66 o
  14   6  -6      405.28      445.53     17.42 o
   1   7  -6     1424.80     1468.48     26.82 o
   3   7  -6      747.32      731.20     14.05 o
   5   7  -6      345.89      322.62     13.48 o
   7   7  -6      897.60      891.09     23.39 o
   9   7  -6      906.84      895.95     24.11 o
  11   7  -6      169.95      159.12     11.89 o
  13   7  -6       34.58       33.81     13.21 o
   0   8  -6      925.98      944.40     21.50 o
   2   8  -6      145.30      132.68     10.84 o
   4   8  -6      526.29      520.15     14.98 o
   6   8  -6      451.06      428.88     21.94 o
   8   8  -6      352.19      341.99     15.21 o
  10   8  -6       12.38       16.84      7.58 o
  12   8  -6      239.26      269.58     15.31 o
  14   8  -6       85.09      127.71     12.88 o
   1   9  -6     1033.96      994.09     24.56 o
   3   9  -6     1650.02     1721.10     37.12 o
   5   9  -6      122.74      117.36     13.69 o
   7   9  -6      898.35      882.55     25.17 o
   9   9  -6      492.41      500.73     18.40 o
  11   9  -6      204.06      206.87     13.49 o
  13   9  -6       52.83       56.50     11.09 o
   0  10  -6      629.56      609.51     34.50 o
   2  10  -6      122.66      114.54     12.34 o
   4  10  -6      460.52      453.60     15.10 o
   6  10  -6      621.01      650.96     16.90 o
   8  10  -6      216.70      229.01     12.67 o
  10  10  -6      112.92      122.04     11.50 o
  12  10  -6      138.86      184.84     13.61 o
   1  11  -6      245.44      274.44     20.17 o
   3  11  -6      107.46      103.96     10.33 o
   5  11  -6      193.36      173.74     16.14 o
   7  11  -6       48.42       59.67      7.19 o
   9  11  -6      116.01      116.91     11.03 o
  11  11  -6       60.06       43.15      9.48 o
   0  12  -6      927.47      976.16     47.45 o
   2  12  -6      600.59      593.14     21.36 o
   4  12  -6      257.41      247.00     14.03 o
   6  12  -6      163.96      180.13     19.95 o
   8  12  -6      733.03      762.68     30.44 o
  10  12  -6      253.59      256.57     17.29 o
   1  13  -6     1532.30     1501.25     37.72 o
   3  13  -6      612.49      650.67     22.50 o
   5  13  -6      663.89      654.80     28.21 o
   7  13  -6     1338.29     1258.21     43.26 o
   9  13  -6      385.82      377.01     20.85 o
   0  14  -6     2684.46     2648.20     96.39 o
   2  14  -6     1966.10     1941.63     44.57 o
   4  14  -6     1445.01     1452.31     36.58 o
   6  14  -6      900.76      909.21     28.02 o
   8  14  -6     1189.16     1185.09     41.67 o
   1  15  -6     1951.88     1935.32     45.73 o
   3  15  -6     1509.08     1491.84     38.09 o
   5  15  -6      949.09      947.98     29.46 o
   7  15  -6     1128.74     1179.15     41.46 o
   0  16  -6     1156.87     1100.13     55.08 o
   2  16  -6      854.16      833.70     28.47 o
   4  16  -6      912.92      913.43     29.74 o
   1   1  -5      226.13      220.90      8.16 o
   3   1  -5     5828.75     6062.68     71.82 o
   5   1  -5     3743.17     3678.98     46.07 o
   7   1  -5       29.66       39.10      5.69 o
   9   1  -5      204.24      212.57      8.32 o
  11   1  -5      971.28      928.34     20.05 o
  13   1  -5       70.92       69.38      7.30 o
  15   1  -5       30.21       28.45      7.99 o
   0   2  -5      632.57      569.39     18.47 o
   2   2  -5     1871.39     1950.41     25.26 o
   4   2  -5     6361.02     6216.88     72.34 o
   6   2  -5      305.12      316.75      8.80 o
   8   2  -5      565.51      545.21     12.82 o
  10   2  -5     1243.39     1270.67     22.43 o
  12   2  -5     1550.86     1461.85     26.00 o
  14   2  -5       18.52       17.94      7.26 o
  16   2  -5       25.91       28.54      8.47 o
   1   3  -5     3525.47     3656.65     57.69 o
   3   3  -5    10404.06    10085.37    115.96 o
   5   3  -5     5263.50     5195.59     63.61 o
   7   3  -5     2098.51     2105.02     30.83 o
   9   3  -5     1639.60     1634.27     26.19 o
  11   3  -5     1765.22     1719.06     28.35 o
  13   3  -5      687.00      699.56     19.90 o
  15   3  -5      112.17      110.12     10.53 o
   0   4  -5     3516.12     3525.83    103.44 o
   2   4  -5    11504.32    11358.20    144.84 o
   4   4  -5     8413.19     8413.78    106.88 o
   6   4  -5     3698.46     3762.47     53.41 o
   8   4  -5     1826.37     1774.47     29.33 o
  10   4  -5     2891.21     2957.89     45.49 o
  12   4  -5     1526.48     1467.66     29.79 o
  14   4  -5      801.93      801.01     22.17 o
  16   4  -5      260.94      279.09     14.77 o
   1   5  -5    13931.79    13853.85    191.69 o
   3   5  -5     5465.41     5707.38     71.21 o
   5   5  -5     9203.63     8952.73    115.22 o
   7   5  -5     7124.81     7242.48     94.57 o
   9   5  -5     2588.97     2500.52     40.22 o
  11   5  -5     2354.42     2293.12     44.67 o
  13   5  -5     1464.22     1432.31     33.98 o
  15   5  -5      469.71      479.10     18.14 o
   0   6  -5    12274.91    12301.04    196.12 o
   2   6  -5     9062.05     9108.30    105.48 o
   4   6  -5     4223.09     4286.87     59.68 o
   6   6  -5     2279.13     2335.83     49.57 o
   8   6  -5     7284.08     7140.69    107.10 o
  10   6  -5     1937.31     1937.39     38.96 o
  12   6  -5      636.42      574.51     20.44 o
  14   6  -5     1429.67     1428.93     34.73 o
   1   7  -5    14095.96    14181.26    196.37 o
   3   7  -5     3080.50     3172.87     44.15 o
   5   7  -5     4277.22     4364.18     59.91 o
   7   7  -5    10067.26     9951.11    127.24 o
   9   7  -5     3688.49     3650.41     60.49 o
  11   7  -5     1619.92     1640.43     36.15 o
  13   7  -5     1137.72     1153.49     31.25 o
  15   7  -5     1301.04     1358.28     34.73 o
   0   8  -5    10652.43    10430.59    205.65 o
   2   8  -5     4854.55     4889.78     64.91 o
   4   8  -5     4252.63     4403.14     56.66 o
   6   8  -5     6838.04     6814.05     88.67 o
   8   8  -5     4448.92     4531.00     63.93 o
  10   8  -5     1939.66     1868.01     39.37 o
  12   8  -5      922.17      907.33     25.94 o
  14   8  -5      930.20      901.59     26.96 o
   1   9  -5     7957.10     8123.00    119.37 o
   3   9  -5     4737.10     4740.61     72.65 o
   5   9  -5     1968.42     2062.64     30.02 o
   7   9  -5     2706.71     2773.22     48.06 o
   9   9  -5     2947.93     2873.60     53.47 o
  11   9  -5     1210.16     1188.34     29.99 o
  13   9  -5      807.19      850.44     46.73 o
   0  10  -5    12305.47    12410.97    259.20 o
   2  10  -5     6234.18     6302.22     95.64 o
   4  10  -5     4700.55     4774.08     72.34 o
   6  10  -5     5937.68     6013.29     83.84 o
   8  10  -5     3445.60     3496.73     53.34 o
  10  10  -5     2311.68     2303.13     46.14 o
  12  10  -5     1297.49     1352.33     33.53 o
   1  11  -5     3052.41     3035.08     53.05 o
   3  11  -5     5396.48     5279.57     94.28 o
   5  11  -5     3310.73     3423.61     54.65 o
   7  11  -5     1022.38     1051.13     22.80 o
   9  11  -5     2587.98     2543.64     49.92 o
  11  11  -5     1604.36     1629.59     36.64 o
  13  11  -5      526.38      547.84     21.19 o
   0  12  -5     2059.10     2062.52     88.91 o
   2  12  -5     2329.41     2310.96     54.31 o
   4  12  -5     4166.71     4104.48     73.85 o
   6  12  -5     1249.72     1270.69     30.48 o
   8  12  -5      745.88      754.23     21.88 o
  10  12  -5     1173.00     1114.19     52.10 o
  12  12  -5      834.77      860.26     31.33 o
   1  13  -5     1435.03     1382.06     34.87 o
   3  13  -5     2179.81     2202.46     46.39 o
   5  13  -5      971.90      984.85     41.46 o
   7  13  -5      598.81      568.29     19.26 o
   9  13  -5      881.97      891.97     31.37 o
  11  13  -5      638.48      617.95     25.90 o
   0  14  -5     1844.13     1745.63    132.12 o
   2  14  -5     1100.21     1083.71     26.47 o
   4  14  -5      768.01      762.67     24.49 o
   6  14  -5      986.13      962.98     29.51 o
   8  14  -5     1081.35     1045.24     27.42 o
  10  14  -5      407.47      417.97     21.64 o
   1  15  -5      922.46      939.54     30.73 o
   3  15  -5      304.89      280.39     15.58 o
   5  15  -5      450.70      438.20     19.90 o
   7  15  -5      708.25      745.64     25.83 o
   0  16  -5      795.44      751.96     53.95 o
   2  16  -5      249.48      247.87     13.76 o
   4  16  -5      480.38      475.36     20.76 o
   6  16  -5      176.43      178.77     26.48 o
   1  17  -5       30.10       22.46      8.17 o
   3  17  -5      117.38      100.63     11.73 o
   2   0  -4    14094.97    14332.08    236.89 o
   4   0  -4    40403.12    39861.16    639.14 o
   6   0  -4     4395.28     4417.85     76.94 o
   8   0  -4     3602.77     3739.14     70.44 o
  10   0  -4     5223.59     4993.76     91.39 o
  12   0  -4     3839.05     3694.54     73.52 o
  14   0  -4      510.78      459.99     27.10 o
  16   0  -4      495.58      531.73     24.13 o
   1   1  -4     4303.50     4124.05     52.67 o
   3   1  -4    21493.03    21191.10    237.29 o
   5   1  -4    13522.94    13722.21    157.37 o
   7   1  -4     1609.20     1741.93     25.79 o
   9   1  -4     3087.97     3115.63     41.19 o
  11   1  -4     4997.01     4971.79     64.45 o
  13   1  -4     1667.44     1583.38     28.00 o
  15   1  -4      315.33      337.64     13.23 o
  17   1  -4      716.45      624.11     24.71 o
   0   2  -4    11921.93    11802.11    191.94 o
   2   2  -4    18867.83    18522.70    208.24 o
   4   2  -4    18365.91    18340.23    208.64 o
   6   2  -4    23288.51    22755.43    279.40 o
   8   2  -4     6400.78     6292.25     83.16 o
  10   2  -4     4790.44     4573.21     59.14 o
  12   2  -4     3045.60     2984.14     43.39 o
  14   2  -4     1491.68     1489.14     31.00 o
  16   2  -4      864.81      862.49     23.86 o
   1   3  -4    22997.61    23349.61    264.10 o
   3   3  -4    24087.33    24118.07    301.39 o
   5   3  -4    10486.70    10526.39    134.70 o
   7   3  -4    10477.05    10395.64    132.70 o
   9   3  -4     9977.17     9593.96    126.12 o
  11   3  -4     1294.87     1222.38     24.56 o
  13   3  -4     1752.52     1743.35     33.60 o
  15   3  -4     2253.07     2258.63     42.36 o
  17   3  -4      585.09      613.42     21.41 o
   0   4  -4    42275.90    41882.36    584.80 o
   2   4  -4     7041.77     7205.22     84.28 o
   4   4  -4     1348.78     1384.91     21.61 o
   6   4  -4    15710.12    15723.24    181.25 o
   8   4  -4     9074.05     8979.13    115.65 o
  10   4  -4      621.26      623.05     15.67 o
  12   4  -4      808.89      818.20     25.28 o
  14   4  -4     2143.55     2104.74     44.03 o
  16   4  -4      804.03      852.34     24.22 o
   1   5  -4     4889.79     5218.10     55.85 o
   3   5  -4      823.09      861.45     12.50 o
   5   5  -4     3377.92     3509.85     44.53 o
   7   5  -4    10085.63     9765.92    111.70 o
   9   5  -4     1017.09     1027.20     24.59 o
  11   5  -4      149.56      129.35     10.06 o
  13   5  -4      354.88      340.64     15.92 o
  15   5  -4     1337.73     1331.76     33.79 o
   0   6  -4     7307.84     7003.75    135.96 o
   2   6  -4      599.44      629.72     14.32 o
   4   6  -4     1789.57     1843.03     22.87 o
   6   6  -4      282.60      314.02      7.79 o
   8   6  -4     1028.31     1078.15     20.35 o
  10   6  -4       14.40        6.05      4.33 o
  12   6  -4      380.89      392.62     16.53 o
  14   6  -4      498.77      492.66     19.85 o
  16   6  -4      141.59      128.87     13.12 o
   1   7  -4     4998.38     5270.43     78.36 o
   3   7  -4     2428.08     2485.22     32.87 o
   5   7  -4     4682.63     4618.63     63.63 o
   7   7  -4     2197.26     2211.72     34.82 o
   9   7  -4       10.20        7.16      4.70 o
  11   7  -4     1110.06     1129.49     27.39 o
  13   7  -4      843.55      810.48     24.67 o
  15   7  -4       40.29       34.49      9.77 o
   0   8  -4     1529.37     1486.48     39.25 o
   2   8  -4     2510.26     2469.61     39.66 o
   4   8  -4     6743.44     7017.08     84.28 o
   6   8  -4      552.13      573.99     14.06 o
   8   8  -4      277.39      297.11     10.97 o
  10   8  -4      992.81     1052.22     21.96 o
  12   8  -4      949.73      930.27     25.49 o
  14   8  -4       88.95       91.03     10.95 o
   1   9  -4      539.13      533.82     12.25 o
   3   9  -4     3109.83     3233.38     51.02 o
   5   9  -4     2321.18     2282.38     31.74 o
   7   9  -4      715.68      698.19     16.46 o
   9   9  -4       64.14       62.10      6.83 o
  11   9  -4     1167.59     1140.35     28.51 o
  13   9  -4      220.97      210.30     14.00 o
  15   9  -4      259.17      242.91     15.55 o
   0  10  -4     2710.53     2695.42     64.56 o
   2  10  -4       62.56       60.33      8.33 o
   4  10  -4       34.71       47.25      6.98 o
   6  10  -4      854.92      796.14     23.97 o
   8  10  -4     1481.53     1487.92     27.52 o
  10  10  -4       11.95       12.75      6.02 o
  12  10  -4       15.97        8.57      8.20 o
  14  10  -4      181.20      174.44     13.75 o
   1  11  -4     2091.01     2009.07     37.31 o
   3  11  -4     2134.96     2211.84     34.59 o
   5  11  -4     2517.21     2455.18     38.89 o
   7  11  -4     1648.92     1628.94     29.39 o
   9  11  -4      508.78      507.29     15.64 o
  11  11  -4      429.61      389.20     20.84 o
  13  11  -4      378.73      366.03     24.07 o
   0  12  -4     1603.75     1584.92     44.81 o
   2  12  -4     3560.77     3501.98     58.20 o
   4  12  -4     4680.49     4684.86     74.68 o
   6  12  -4     2354.20     2379.61     44.22 o
   8  12  -4      582.93      568.72     16.45 o
  10  12  -4      826.28      830.83     24.03 o
  12  12  -4     1080.09     1094.89     29.45 o
   1  13  -4      112.48      107.01      8.77 o
   3  13  -4     4455.86     4319.35     70.44 o
   5  13  -4     3879.52     3741.97     71.68 o
   7  13  -4      168.77      160.67     10.58 o
   9  13  -4      237.89      221.14     12.36 o
  11  13  -4     1131.58     1133.63     34.95 o
   0  14  -4      185.71      166.16     14.71 o
   2  14  -4      856.33      804.42     21.73 o
   4  14  -4     2832.41     2826.18     50.21 o
   6  14  -4      373.16      423.69     21.91 o
   8  14  -4        4.88       -0.92      6.50 o
  10  14  -4      370.22      356.40     19.10 o
   1  15  -4      442.08      444.31     16.59 o
   3  15  -4     1355.09     1364.56     30.62 o
   5  15  -4     1231.93     1191.88     31.78 o
   7  15  -4      259.19      274.12     15.80 o
   9  15  -4      178.44      183.97     12.33 o
   0  16  -4      910.23      884.30     34.44 o
   2  16  -4     1213.09     1240.19     29.44 o
   4  16  -4     1232.55     1252.33     29.62 o
   6  16  -4      910.84      885.19     27.27 o
   8  16  -4      709.92      705.98     25.01 o
   1  17  -4     1895.09     1936.74     40.40 o
   3  17  -4      823.07      795.37     23.50 o
   5  17  -4     1002.59     1010.35     30.09 o
   0  18  -4     1622.87     1657.07     52.24 o
   2  18  -4      812.87      799.39     24.22 o
   1   1  -3     4485.73     4652.31     55.13 o
   3   1  -3     7414.68     7576.75     78.28 o
   5   1  -3      438.16      410.98      9.56 o
   7   1  -3     2319.21     2301.42     37.64 o
   9   1  -3     1260.34     1266.69     23.12 o
  11   1  -3      478.36      480.05     13.20 o
  13   1  -3        2.73       13.58      5.72 o
  15   1  -3      238.37      239.46     11.44 o
  17   1  -3       22.98        8.22      7.93 o
   0   2  -3     2041.53     2096.52     37.30 o
   2   2  -3     5755.04     5990.61     75.18 o
   4   2  -3    13720.06    14141.91    160.40 o
   6   2  -3     5359.88     5124.81     68.55 o
   8   2  -3      852.84      821.89     16.52 o
  10   2  -3     2429.86     2365.78     37.46 o
  12   2  -3     1049.11     1062.87     22.64 o
  14   2  -3      162.81      172.62     10.26 o
  16   2  -3      126.78      137.01     11.24 o
   1   3  -3    20041.71    20527.57    233.21 o
   3   3  -3    17385.25    17975.94    202.02 o
   5   3  -3    11979.70    11709.83    132.92 o
   7   3  -3     5835.91     5771.52     68.05 o
   9   3  -3     2497.54     2488.02     38.53 o
  11   3  -3     6403.26     6244.08     85.62 o
  13   3  -3      962.84      974.61     22.36 o
  15   3  -3      126.31      148.27     12.27 o
  17   3  -3      246.99      248.54     14.45 o
   0   4  -3    12860.75    13670.22    215.90 o
   2   4  -3     7189.62     7519.03     74.43 o
   4   4  -3    10689.76    10773.80    124.07 o
   6   4  -3     4271.13     4208.41     49.96 o
   8   4  -3     4409.29     4419.78     54.84 o
  10   4  -3     3687.23     3703.07     53.72 o
  12   4  -3     1800.21     1776.51     31.48 o
  14   4  -3      483.12      508.55     19.20 o
  16   4  -3      375.36      396.74     18.78 o
   1   5  -3    28622.78    29577.48    333.95 o
   3   5  -3    14927.11    14912.58    156.24 o
   5   5  -3     5627.95     5724.93     73.95 o
   7   5  -3    10172.56    10222.97    131.12 o
   9   5  -3     8861.81     8774.86    103.13 o
  11   5  -3     2615.29     2519.72     39.78 o
  13   5  -3      831.12      819.04     23.58 o
  15   5  -3     1271.83     1302.52     33.04 o
  17   5  -3      536.16      571.29     22.62 o
   0   6  -3    35617.07    36139.32    566.90 o
   2   6  -3    13273.50    13434.71    155.67 o
   4   6  -3      230.56      218.45      6.58 o
   6   6  -3     6906.12     6844.10     90.17 o
   8   6  -3    10383.63    10428.38    144.67 o
  10   6  -3     2501.57     2527.52     39.65 o
  12   6  -3      726.40      694.69     20.89 o
  14   6  -3     1491.35     1492.44     35.17 o
  16   6  -3      872.17      884.53     27.73 o
   1   7  -3    15191.75    15352.90    193.22 o
   3   7  -3      702.60      717.25     19.34 o
   5   7  -3     1680.68     1640.65     27.45 o
   7   7  -3     8888.77     8899.98    117.88 o
   9   7  -3     3154.48     3104.78     46.53 o
  11   7  -3      284.84      281.56     12.38 o
  13   7  -3      921.59      962.72     26.85 o
  15   7  -3      586.16      605.99     27.76 o
   0   8  -3     3702.52     4073.22     84.87 o
   2   8  -3     8505.08     8579.35    109.90 o
   4   8  -3     2015.77     1934.75     29.00 o
   6   8  -3     2801.51     2818.80     41.89 o
   8   8  -3     4286.63     4320.80     60.89 o
  10   8  -3     2326.01     2355.83     38.20 o
  12   8  -3      311.02      290.01     14.46 o
  14   8  -3      955.00      966.77     27.60 o
   1   9  -3    18026.65    18054.54    246.33 o
   3   9  -3     8190.73     8395.11    106.91 o
   5   9  -3     7144.90     7045.97     93.03 o
   7   9  -3     5693.12     5863.03     79.01 o
   9   9  -3     3927.23     3906.34     58.42 o
  11   9  -3     2882.84     2951.14     46.16 o
  13   9  -3     2104.79     2050.31     43.31 o
  15   9  -3      610.40      601.62     25.08 o
   0  10  -3    10625.97    10953.04    219.12 o
   2  10  -3     9677.31     9687.98    121.54 o
   4  10  -3    12891.26    13000.89    150.51 o
   6  10  -3     6999.07     6835.53     91.93 o
   8  10  -3     4597.45     4447.24     62.29 o
  10  10  -3     3904.47     4006.37     58.98 o
  12  10  -3     3728.52     3799.39     67.94 o
  14  10  -3      609.53      600.44     22.27 o
   1  11  -3     3762.60     3824.95     57.37 o
   3  11  -3    11628.40    11543.49    147.60 o
   5  11  -3     4375.20     4458.42     57.96 o
   7  11  -3     1700.72     1663.00     28.26 o
   9  11  -3     1981.18     1995.04     34.14 o
  11  11  -3     2519.46     2519.63     42.75 o
  13  11  -3      482.44      479.36     19.36 o
   0  12  -3     3133.57     2938.56     68.83 o
   2  12  -3     2358.47     2478.42     42.89 o
   4  12  -3     4831.62     4791.04     76.18 o
   6  12  -3     1418.43     1391.12     27.21 o
   8  12  -3      733.12      741.77     20.78 o
  10  12  -3     1142.67     1063.62     23.57 o
  12  12  -3     1512.34     1516.47     35.42 o
   1  13  -3      885.10      869.21     21.45 o
   3  13  -3     1396.36     1403.90     29.58 o
   5  13  -3     1073.34     1048.27     25.22 o
   7  13  -3      437.24      397.71     15.29 o
   9  13  -3      498.10      517.37     17.48 o
  11  13  -3      565.09      573.59     20.07 o
   0  14  -3     1135.09     1183.46     37.65 o
   2  14  -3      857.77      819.27     21.39 o
   4  14  -3      375.90      369.24     19.32 o
   6  14  -3      570.08      587.41     18.39 o
   8  14  -3      903.90      949.18     30.18 o
  10  14  -3      240.89      246.28     14.93 o
   1  15  -3     1843.05     1838.85     36.47 o
   3  15  -3      479.29      457.12     16.21 o
   5  15  -3      493.65      516.31     17.28 o
   7  15  -3     1317.58     1327.61     30.46 o
   9  15  -3      514.61      554.00     19.44 o
   0  16  -3     1955.71     1973.22     55.08 o
   2  16  -3      639.85      663.00     19.98 o
   4  16  -3      197.40      205.04     11.89 o
   6  16  -3      675.30      715.82     21.30 o
   8  16  -3      730.81      779.08     24.95 o
   1  17  -3      138.96      158.93     16.30 o
   3  17  -3       61.35       59.38      8.80 o
   5  17  -3       72.19       67.95      9.25 o
   7  17  -3      109.29      108.34     11.52 o
   0  18  -3      187.84      195.33     18.00 o
   2  18  -3       85.90       77.89      9.66 o
   4  18  -3       68.41       73.17      9.53 o
   0   0  -2    36695.55    35044.11    713.03 o
   2   0  -2    47094.25    46857.81    760.56 o
   4   0  -2     7923.64     8118.31    113.18 o
   6   0  -2    31476.59    29235.08    566.08 o
   8   0  -2     3290.70     3291.23     69.44 o
  10   0  -2     6817.32     6657.11    118.53 o
  12   0  -2     5868.50     5708.60    104.36 o
  14   0  -2     2789.69     2859.94     70.88 o
  16   0  -2      428.03      457.24     28.62 o
   1   1  -2     4419.67     4549.32     41.15 o
   3   1  -2    35200.11    34289.93    386.38 o
   5   1  -2    19250.39    19625.74    222.05 o
   7   1  -2     5854.29     5645.58     72.26 o
   9   1  -2     6150.21     5863.51     79.45 o
  11   1  -2     3519.60     3410.91     51.74 o
  13   1  -2     2512.06     2519.73     41.49 o
  15   1  -2     1595.27     1599.38     29.10 o
  17   1  -2      534.21      575.18     19.96 o
   0   2  -2    22527.75    23505.81    400.41 o
   2   2  -2    18722.48    19142.76    217.35 o
   4   2  -2    35907.75    35965.25    370.48 o
   6   2  -2    25542.81    24779.46    277.57 o
   8   2  -2     9069.39     8764.86    112.19 o
  10   2  -2     4457.15     4389.68     62.23 o
  12   2  -2     4897.94     4754.22     68.03 o
  14   2  -2     2122.58     2213.42     38.08 o
  16   2  -2      800.51      834.55     23.48 o
   1   3  -2    25959.13    27340.71    284.21 o
   3   3  -2    37406.75    37155.58    711.43 o
   5   3  -2    16593.20    17241.11    177.54 o
   7   3  -2     9044.83     9147.08    107.68 o
   9   3  -2     4535.15     4502.88     62.13 o
  11   3  -2     5342.27     5143.14     70.87 o
  13   3  -2     2034.91     1974.39     34.42 o
  15   3  -2     1478.17     1453.94     34.32 o
  17   3  -2      307.73      335.40     17.70 o
   0   4  -2    54368.55    54755.58    753.27 o
   2   4  -2    13280.31    13218.80    136.63 o
   4   4  -2    20555.26    20538.65    248.89 o
   6   4  -2     8750.21     8810.32    104.05 o
   8   4  -2    11434.81    11071.00    143.27 o
  10   4  -2     3236.44     3168.34     46.77 o
  12   4  -2     2665.88     2718.06     42.93 o
  14   4  -2     1104.94     1101.63     28.42 o
  16   4  -2      883.12      866.70     34.95 o
   1   5  -2    22563.77    23587.61    270.74 o
   3   5  -2     6420.48     6709.47     80.04 o
   5   5  -2     7616.38     7569.32     94.98 o
   7   5  -2     9928.70    10070.25    129.26 o
   9   5  -2     5074.37     5222.96     71.88 o
  11   5  -2     1738.45     1679.08     32.16 o
  13   5  -2      838.06      808.07     25.33 o
  15   5  -2     1685.13     1687.53     38.77 o
  17   5  -2      403.42      405.27     19.38 o
   0   6  -2    10133.45    10777.15    224.08 o
   2   6  -2     4489.15     4591.73     54.50 o
   4   6  -2      681.98      692.20     12.48 o
   6   6  -2     3055.03     2929.18     43.23 o
   8   6  -2     3629.93     3674.27     58.67 o
  10   6  -2     1281.43     1204.83     26.83 o
  12   6  -2       48.09       27.66     11.50 o
  14   6  -2      374.26      369.52     18.36 o
  16   6  -2      229.45      231.16     15.22 o
   1   7  -2     8453.86     8533.31    108.16 o
   3   7  -2      764.85      744.82     14.24 o
   5   7  -2     1088.11     1074.80     19.30 o
   7   7  -2     1414.45     1310.49     23.02 o
   9   7  -2      814.89      791.34     17.52 o
  11   7  -2      588.21      593.66     19.22 o
  13   7  -2      201.05      185.51     12.71 o
  15   7  -2       27.70       21.88      8.87 o
   0   8  -2    13741.43    14101.40    273.33 o
   2   8  -2       14.13       13.50      4.48 o
   4   8  -2     1224.34     1251.54     19.63 o
   6   8  -2     1013.79      972.07     18.10 o
   8   8  -2     1987.09     1926.54     31.44 o
  10   8  -2      137.47      129.80      8.31 o
  12   8  -2        0.01       -3.39      5.40 o
  14   8  -2      103.40      103.20     11.21 o
  16   8  -2      129.22      156.00     13.31 o
   1   9  -2     2833.24     2852.56     39.34 o
   3   9  -2      169.72      187.48      7.86 o
   5   9  -2      318.04      320.32      9.14 o
   7   9  -2     2205.37     2107.71     33.66 o
   9   9  -2     1371.77     1377.74     25.74 o
  11   9  -2       96.28      107.45     13.63 o
  13   9  -2      107.38       98.89      9.14 o
  15   9  -2      631.93      689.17     23.74 o
   0  10  -2     5690.44     5538.67    118.01 o
   2  10  -2      537.41      512.23     26.46 o
   4  10  -2     2011.84     1996.29     28.43 o
   6  10  -2      734.71      751.22     15.39 o
   8  10  -2      987.50     1030.85     21.22 o
  10  10  -2      281.26      297.25     11.76 o
  12  10  -2      113.99      128.23     11.14 o
  14  10  -2      177.82      189.13     13.47 o
   1  11  -2      495.65      470.53     13.74 o
   3  11  -2     1859.49     1797.64     28.14 o
   5  11  -2      782.83      802.63     15.58 o
   7  11  -2      298.25      299.10     10.42 o
   9  11  -2      409.56      410.81     13.34 o
  11  11  -2      210.42      200.57     10.56 o
  13  11  -2       85.50       78.61     10.35 o
   0  12  -2     5541.86     5209.72    111.15 o
   2  12  -2      742.33      755.19     18.44 o
   4  12  -2      924.24      888.35     20.96 o
   6  12  -2     1608.79     1534.77     24.90 o
   8  12  -2      875.85      892.69     19.72 o
  10  12  -2      229.27      248.47     11.30 o
  12  12  -2      434.21      521.02     16.94 o
   1  13  -2     1405.50     1369.37     28.28 o
   3  13  -2     2249.20     2226.03     39.93 o
   5  13  -2     1540.44     1561.89     28.98 o
   7  13  -2      978.78      992.10     21.47 o
   9  13  -2     1130.83     1133.64     26.59 o
  11  13  -2     1077.27     1139.99     31.21 o
  13  13  -2      209.64      236.93     14.52 o
   0  14  -2     1347.48     1264.59     36.91 o
   2  14  -2     1879.52     1827.34     35.40 o
   4  14  -2     1770.12     1710.91     33.93 o
   6  14  -2      816.41      791.42     19.02 o
   8  14  -2      698.71      678.98     19.57 o
  10  14  -2     1087.36     1075.27     27.24 o
  12  14  -2      221.28      217.29     13.35 o
   1  15  -2     2978.45     2805.83     49.46 o
   3  15  -2     1286.71     1274.98     28.28 o
   5  15  -2     1114.97     1064.35     25.11 o
   7  15  -2     1134.29     1091.55     24.16 o
   9  15  -2     1055.53     1072.79     29.38 o
   0  16  -2     1929.91     1950.41     54.50 o
   2  16  -2     2246.67     2205.60     41.42 o
   4  16  -2     1750.25     1695.58     34.35 o
   6  16  -2     1223.36     1230.05     28.34 o
   8  16  -2     1501.19     1491.01     37.01 o
   1  17  -2     2012.59     2020.07     39.86 o
   3  17  -2     1507.78     1509.59     31.82 o
   5  17  -2     1725.27     1759.21     40.42 o
   7  17  -2     1336.43     1370.04     43.79 o
   0  18  -2     1153.09     1050.51     37.75 o
   2  18  -2      973.61      969.41     24.92 o
   4  18  -2     1318.82     1311.50     38.29 o
   1   1  -1     4102.34     4189.94     63.42 o
   3   1  -1    24204.63    24379.17    277.79 o
   5   1  -1     1722.65     1826.61     28.81 o
   7   1  -1     4269.97     4074.19     54.58 o
   9   1  -1     1054.70     1070.95     20.17 o
  11   1  -1     1176.23     1167.39     23.19 o
  13   1  -1      199.35      175.24     10.05 o
  15   1  -1      403.38      407.75     15.83 o
  17   1  -1      117.85      130.44     11.25 o
   0   2  -1    10863.35    11347.02    191.47 o
   2   2  -1     7528.34     7882.69     87.75 o
   4   2  -1    39186.69    37387.21    457.85 o
   6   2  -1     7412.63     7486.00     89.70 o
   8   2  -1     4994.79     4778.38     59.68 o
  10   2  -1      270.68      276.18     14.74 o
  12   2  -1     4004.93     3906.19     58.56 o
  14   2  -1     1034.58     1049.33     30.88 o
  16   2  -1      459.05      478.85     19.89 o
  18   2  -1      132.31      131.11     12.34 o
   1   3  -1    49468.14    50177.07    795.52 o
   3   3  -1    17193.11    18364.34    230.15 o
   5   3  -1    10214.48    10350.97    122.14 o
   7   3  -1    10186.91    10051.70    117.02 o
   9   3  -1      944.07      983.70     16.98 o
  11   3  -1     1609.63     1622.14     29.17 o
  13   3  -1     1956.73     1979.49     35.28 o
  15   3  -1      496.70      452.40     18.95 o
  17   3  -1      186.54      219.90     15.03 o
   0   4  -1    60777.68    61891.32    980.52 o
   2   4  -1     3335.88     3268.03     34.80 o
   4   4  -1     5672.14     5920.19     86.36 o
   6   4  -1     2465.01     2567.60     32.28 o
   8   4  -1     4747.79     4712.33     56.76 o
  10   4  -1     1019.61      991.97     19.41 o
  12   4  -1      156.63      155.16      8.95 o
  14   4  -1      528.73      529.21     19.26 o
  16   4  -1      590.41      591.23     21.73 o
   1   5  -1     8156.24     8496.02     88.17 o
   3   5  -1    15125.19    15229.03    155.51 o
   5   5  -1    10503.33    10536.67    150.33 o
   7   5  -1     3209.02     3048.73     49.39 o
   9   5  -1     3026.73     2996.36     38.56 o
  11   5  -1     2526.09     2447.27     38.42 o
  13   5  -1     2064.62     1952.31     40.46 o
  15   5  -1      472.01      452.48     18.95 o
  17   5  -1      209.36      192.70     14.62 o
   0   6  -1    12784.10    13085.15    250.48 o
   2   6  -1    12817.61    13208.33    138.04 o
   4   6  -1    25257.83    25542.69    264.43 o
   6   6  -1    10831.90    10789.67    153.22 o
   8   6  -1     2254.92     2227.10     39.80 o
  10   6  -1     3614.76     3640.42     60.01 o
  12   6  -1     5214.37     5169.49     83.25 o
  14   6  -1     1003.50      995.00     27.33 o
  16   6  -1      353.70      330.21     17.18 o
   1   7  -1     7882.08     7870.91     97.56 o
   3   7  -1    41228.82    41362.50    423.23 o
   5   7  -1    23152.34    23586.55    246.32 o
   7   7  -1     6585.51     6658.43     89.29 o
   9   7  -1     5769.59     5681.51     86.46 o
  11   7  -1     7166.73     7087.77    107.24 o
  13   7  -1     1938.14     2053.85     41.67 o
  15   7  -1     1131.60     1173.14     30.64 o
   0   8  -1     9831.84     9874.66    234.28 o
   2   8  -1    12036.97    12411.48    129.25 o
   4   8  -1    21329.50    21500.85    221.39 o
   6   8  -1     8741.57     8743.41     92.52 o
   8   8  -1     3945.89     3964.94     56.29 o
  10   8  -1     4103.36     4053.87     65.22 o
  12   8  -1     3461.85     3341.70     58.67 o
  14   8  -1     1111.94     1121.70     34.55 o
  16   8  -1      543.90      552.27     22.28 o
   1   9  -1     9796.87     9935.50    121.74 o
   3   9  -1     7654.19     7827.10     84.75 o
   5   9  -1     7018.23     7303.29     79.78 o
   7   9  -1     5057.09     4886.84     61.52 o
   9   9  -1     2479.38     2441.21     39.28 o
  11   9  -1     1923.21     1927.26     33.92 o
  13   9  -1      959.10      947.75     33.82 o
  15   9  -1      714.28      682.58     23.88 o
   0  10  -1    12094.79    12095.03    261.27 o
   2  10  -1     8447.79     8704.78     98.76 o
   4  10  -1     3889.10     3928.80     45.08 o
   6  10  -1     4566.15     4509.18     57.07 o
   8  10  -1     5887.47     5690.38     77.51 o
  10  10  -1     1860.05     1871.02     35.88 o
  12  10  -1      573.15      609.03     17.54 o
  14  10  -1     1242.93     1324.92     28.84 o
   1  11  -1     5611.63     5559.85     80.63 o
   3  11  -1      976.24      986.22     16.01 o
   5  11  -1     2895.57     2827.71     38.52 o
   7  11  -1     6052.00     6115.93     87.54 o
   9  11  -1     1659.69     1670.40     29.84 o
  11  11  -1      290.05      290.50     12.20 o
  13  11  -1      693.38      678.27     19.53 o
   0  12  -1     7845.73     7670.71    159.55 o
   2  12  -1     5636.39     5615.07     84.33 o
   4  12  -1     3101.42     3003.71     41.35 o
   6  12  -1     3250.42     3218.92     43.48 o
   8  12  -1     2882.40     2858.39     41.74 o
  10  12  -1     1285.88     1293.89     26.29 o
  12  12  -1      601.34      551.69     17.37 o
  14  12  -1      888.56      917.26     27.08 o
   1  13  -1     3611.16     3584.35     57.85 o
   3  13  -1     3159.24     3117.71     60.78 o
   5  13  -1     2057.08     2036.78     34.01 o
   7  13  -1     2027.90     1911.92     33.84 o
   9  13  -1     1554.94     1506.62     28.41 o
  11  13  -1      633.72      647.39     18.54 o
  13  13  -1      609.77      605.51     18.96 o
   0  14  -1     1608.13     1594.37     44.06 o
   2  14  -1      817.21      802.09     19.48 o
   4  14  -1     1466.69     1467.61     29.15 o
   6  14  -1     1996.70     2015.99     34.61 o
   8  14  -1      331.28      315.74     12.15 o
  10  14  -1      323.03      290.20     13.37 o
  12  14  -1      764.88      830.83     24.16 o
   1  15  -1       28.61       32.13      6.46 o
   3  15  -1     1558.90     1497.12     30.41 o
   5  15  -1      441.28      445.47     14.57 o
   7  15  -1      142.04      141.66     12.18 o
   9  15  -1       98.84      101.54     11.61 o
  11  15  -1      369.33      370.85     21.95 o
   0  16  -1       16.42       18.05      8.98 o
   2  16  -1       35.09       33.33      6.72 o
   4  16  -1      568.80      548.76     16.90 o
   6  16  -1        6.66       10.58      9.11 o
   8  16  -1       18.22        3.63      8.06 o
   1  17  -1       52.48       38.79      9.42 o
   3  17  -1       94.84       95.85     14.87 o
   5  17  -1       74.91       90.16     16.60 o
   7  17  -1       11.85       -9.23     15.50 o
   0  18  -1        5.70      -19.23     12.82 o
   2  18  -1       90.84       90.08      9.26 o
   4  18  -1      185.16      185.38     15.87 o
   2   0   0    51274.61    39405.22    934.09 o
   4   0   0     9692.39     9209.71    180.55 o
   6   0   0    68215.73    58911.30   1417.65 o
   8   0   0    63691.84    57107.75   1097.17 o
  10   0   0     6866.38     7087.42    146.83 o
  12   0   0    11870.08    11510.63    233.54 o
  14   0   0     4506.38     4541.46    104.70 o
  16   0   0     3095.83     3153.08     68.46 o
  18   0   0     1130.59     1108.64     46.36 o
   3   1   0    40055.78    34629.59   1493.76 o
   5   1   0     2280.93     2153.16     33.34 o
   7   1   0    30694.43    28366.40    384.56 o
   9   1   0    28484.15    27178.27    370.61 o
  11   1   0     2475.74     2431.56     42.43 o
  13   1   0      203.49      209.40     10.85 o
  15   1   0     4770.62     4717.40     70.50 o
  17   1   0      788.64      820.04     24.06 o
   0   2   0    23438.08    24459.39    886.22 o
   2   2   0    18927.90    19390.21    310.99 o
   4   2   0     1540.42     1446.59     18.98 o
   6   2   0     4627.46     4415.58     65.11 o
   8   2   0    10453.21    10139.23    128.92 o
  10   2   0     5853.33     5782.13     78.35 o
  12   2   0      956.32      929.97     20.99 o
  14   2   0      979.01      975.96     22.78 o
  16   2   0      695.02      693.90     27.06 o
  18   2   0      421.23      431.61     20.41 o
   1   3   0    36219.26    38329.33    429.77 o
   3   3   0     2239.48     2077.98     23.73 o
   5   3   0     9754.08     9478.95    109.22 o
   7   3   0     3134.58     3280.89     41.60 o
   9   3   0     1780.77     1847.05     29.09 o
  11   3   0     4368.42     4271.66     61.07 o
  13   3   0     2244.46     2166.20     37.36 o
  15   3   0       12.68        2.25      7.38 o
  17   3   0      724.09      740.14     25.07 o
   0   4   0     5811.56     6813.45    108.45 o
   2   4   0    27737.18    28099.97    342.38 o
   4   4   0    19099.77    19066.33    186.21 o
   6   4   0     1161.00     1062.42     17.50 o
   8   4   0      417.64      424.02     14.41 o
  10   4   0     8646.76     8500.86    102.09 o
  12   4   0     1529.24     1635.87     29.73 o
  14   4   0      238.61      249.97     13.68 o
  16   4   0       66.13       60.66     10.28 o
   1   5   0       58.76       60.98      5.92 o
   3   5   0    13575.29    13699.42    154.50 o
   5   5   0     9830.71     9565.13    102.13 o
   7   5   0       30.60       37.79      7.22 o
   9   5   0      870.02      824.26     16.76 o
  11   5   0     4799.49     4782.07     61.33 o
  13   5   0     1279.61     1269.37     30.20 o
  15   5   0       28.71       27.04      8.79 o
  17   5   0      282.62      288.00     22.00 o
   0   6   0     1136.58     1229.43     23.07 o
   2   6   0     5063.29     5184.35     56.04 o
   4   6   0    12329.51    12655.36    143.15 o
   6   6   0     3933.29     4163.87     47.34 o
   8   6   0      845.76      690.65     43.81 o
  10   6   0     1675.72     1691.94     30.87 o
  12   6   0     2060.05     1936.95     38.71 o
  14   6   0      205.56      189.58     12.74 o
  16   6   0      171.52      164.71     13.27 o
   1   7   0     9094.90     9160.42    103.34 o
   3   7   0     6470.91     7086.61     76.41 o
   5   7   0     2301.57     2374.12     30.52 o
   7   7   0     1415.09     1323.68     23.04 o
   9   7   0     1921.25     1921.73     35.66 o
  11   7   0      528.34      551.84     27.55 o
  13   7   0      624.35      647.82     27.80 o
  15   7   0      543.02      525.07     22.21 o
   0   8   0      392.09      443.90     13.13 o
   2   8   0     2860.04     2983.92     36.56 o
   4   8   0     2614.20     2484.66     29.63 o
   6   8   0      311.82      359.85      7.45 o
   8   8   0       59.22       64.39      6.45 o
  10   8   0      827.00      827.90     21.50 o
  12   8   0      314.71      296.92     14.37 o
  14   8   0       23.05        4.99      7.58 o
  16   8   0       29.40       29.74      9.67 o
   1   9   0       31.03       29.17      3.06 o
   3   9   0     2479.77     2458.27     29.35 o
   5   9   0      679.16      671.70     12.16 o
   7   9   0      365.89      371.18      8.18 o
   9   9   0      131.15      118.26     10.95 o
  11   9   0     1264.45     1252.11     28.53 o
  13   9   0        0.25       -1.73      7.32 o
  15   9   0      218.96      220.35     14.46 o
   0  10   0      295.30      332.33     14.32 o
   2  10   0       11.83       14.28      2.51 o
   4  10   0      181.81      189.89      7.08 o
   6  10   0       13.03       27.12      4.49 o
   8  10   0      241.37      220.01     16.31 o
  10  10   0      314.55      284.72     11.40 o
  12  10   0      154.83      192.69     13.83 o
  14  10   0      139.35      113.30     11.38 o
   1  11   0       60.21       67.67      4.92 o
   3  11   0      487.99      484.76      9.04 o
   5  11   0      109.37      114.40      5.56 o
   7  11   0      152.63      140.75      6.32 o
   9  11   0      662.69      646.58     15.35 o
  11  11   0       13.74        0.18      6.00 o
  13  11   0        5.46        0.20      6.32 o
   0  12   0     3670.86     3631.44     80.75 o
   2  12   0      858.53      820.55     18.20 o
   4  12   0       85.26       72.96      4.80 o
   6  12   0     1191.00     1149.87     19.81 o
   8  12   0     1098.11     1071.73     20.11 o
  10  12   0      240.70      237.09     10.84 o
  12  12   0       49.05       58.15      7.92 o
  14  12   0      160.53      161.04     11.57 o
   1  13   0     4697.37     4476.08     69.25 o
   3  13   0      264.45      259.68     12.29 o
   5  13   0      586.02      574.85     14.01 o
   7  13   0     2905.94     2912.25     37.95 o
   9  13   0     1238.99     1243.15     23.07 o
  11  13   0       93.52       98.13      8.16 o
  13  13   0      272.83      279.35     13.22 o
   0  14   0     5742.47     5559.99    119.88 o
   2  14   0     2185.72     2200.71     39.08 o
   4  14   0     1573.99     1507.16     29.30 o
   6  14   0     2035.31     1924.41     40.26 o
   8  14   0     3303.28     3278.73     60.45 o
  10  14   0      387.56      388.75     20.63 o
  12  14   0      346.55      346.92     24.45 o
   1  15   0     4623.71     4444.30     70.48 o
   3  15   0     2301.25     2236.31     40.33 o
   5  15   0     1942.47     1959.94     46.83 o
   7  15   0     2387.09     2344.64     57.61 o
   9  15   0      823.28      853.56     28.52 o
  11  15   0      917.72      891.55     34.90 o
   0  16   0      592.28      650.32     25.71 o
   2  16   0      767.45      739.71     19.42 o
   4  16   0     1613.53     1618.36     41.45 o
   6  16   0      674.35      653.57     25.70 o
   8  16   0      354.25      310.75     16.94 o
   1  17   0      174.22      178.88      9.99 o
   3  17   0     1081.06     1014.73     31.57 o
   5  17   0     1078.98     1073.64     33.41 o
   7  17   0       89.69      102.43     13.29 o
   0  18   0       92.44       63.66     11.30 o
   2  18   0     1421.95     1392.42     38.36 o
   4  18   0     1661.37     1694.99     74.69 o
   1  19   0     1042.74     1050.80     40.08 o
   1   1   1     3840.19     3951.70     34.89 o
   3   1   1    24565.16    25062.83    299.07 o
   5   1   1     1692.18     1798.31     28.93 o
   7   1   1     4141.79     3951.74     69.35 o
   9   1   1     1068.21     1071.46     22.37 o
  11   1   1     1225.12     1232.68     25.81 o
  13   1   1      190.94      190.38     11.22 o
  15   1   1      428.12      443.03     17.10 o
  17   1   1      108.91       99.87     12.07 o
   0   2   1    11804.00    12495.03    167.14 o
   2   2   1     7175.36     7549.04     71.80 o
   4   2   1    40099.11    38528.66    568.02 o
   6   2   1     7864.77     7869.21     97.79 o
   8   2   1     5065.97     4868.77     71.85 o
  10   2   1      264.50      255.63     11.29 o
  12   2   1     4196.71     4098.36     59.22 o
  14   2   1     1036.89     1052.76     23.97 o
  16   2   1      457.82      469.30     19.63 o
  18   2   1      149.19      182.27     14.72 o
   1   3   1    49555.21    51337.16    531.69 o
   3   3   1    18163.59    19312.83    185.14 o
   5   3   1    10667.35    10900.40    113.52 o
   7   3   1    10135.92    10012.52    126.94 o
   9   3   1      855.50      904.52     18.47 o
  11   3   1     1752.13     1712.49     29.58 o
  13   3   1     2014.97     2056.50     35.71 o
  15   3   1      520.20      478.55     27.71 o
  17   3   1      172.49      163.23     13.60 o
   0   4   1    58248.15    61117.84    832.95 o
   2   4   1     3027.24     2957.29     46.16 o
   4   4   1     5932.35     6143.02     61.21 o
   6   4   1     2256.09     2409.77     31.89 o
   8   4   1     4373.64     4370.00     56.04 o
  10   4   1      938.44      887.34     17.34 o
  12   4   1       96.25       93.67      7.96 o
  14   4   1      527.81      505.28     18.90 o
  16   4   1      558.10      577.00     21.74 o
   1   5   1     8050.26     8299.31     88.49 o
   3   5   1    14590.65    14601.47    184.32 o
   5   5   1    10745.97    10881.31    114.62 o
   7   5   1     3224.85     3147.77     39.77 o
   9   5   1     2708.82     2677.77     41.63 o
  11   5   1     2407.63     2368.13     34.25 o
  13   5   1     2157.92     2085.85     41.09 o
  15   5   1      451.87      445.49     18.85 o
  17   5   1      196.33      177.01     16.43 o
   0   6   1    12347.49    12801.22    175.77 o
   2   6   1    13062.12    13345.67    164.88 o
   4   6   1    25511.97    25798.47    287.27 o
   6   6   1    11050.74    10893.83    158.61 o
   8   6   1     2414.94     2378.49     34.68 o
  10   6   1     3559.44     3592.66     52.04 o
  12   6   1     5114.41     5132.22     83.01 o
  14   6   1     1099.93     1098.70     28.23 o
  16   6   1      378.76      377.35     17.89 o
   1   7   1     7896.06     7748.91     81.86 o
   3   7   1    40930.74    41019.48    501.66 o
   5   7   1    23157.95    24039.69    249.41 o
   7   7   1     6778.65     7003.08     76.46 o
   9   7   1     5699.18     5570.89     86.03 o
  11   7   1     6988.56     6883.17    106.81 o
  13   7   1     1956.05     2060.44     44.73 o
  15   7   1     1172.68     1111.57     30.02 o
   0   8   1    10151.48    10293.60    209.74 o
   2   8   1    11803.50    12195.00    129.45 o
   4   8   1    21045.39    21021.58    263.44 o
   6   8   1     8903.98     8916.27     95.94 o
   8   8   1     3963.67     3969.94     56.32 o
  10   8   1     3940.13     3824.98     64.38 o
  12   8   1     3454.21     3272.04     58.03 o
  14   8   1     1142.13     1069.88     28.26 o
  16   8   1      555.12      561.25     22.58 o
   1   9   1     9562.69     9606.61    110.69 o
   3   9   1     7813.00     7898.57    102.01 o
   5   9   1     7070.17     7247.74     96.08 o
   7   9   1     5022.99     4922.89     56.42 o
   9   9   1     2551.54     2537.69     39.61 o
  11   9   1     1871.12     1811.66     37.09 o
  13   9   1      965.03      957.36     26.01 o
  15   9   1      723.59      748.53     24.23 o
   0  10   1    11847.81    11779.52    190.53 o
   2  10   1     8384.45     8459.31     98.53 o
   4  10   1     3838.15     3810.10     61.20 o
   6  10   1     4510.84     4481.61     48.72 o
   8  10   1     5692.98     5610.39     70.96 o
  10  10   1     1858.83     1915.55     37.02 o
  12  10   1      592.85      645.36     20.21 o
  14  10   1     1208.94     1273.91     32.21 o
   1  11   1     5366.97     5295.05     70.88 o
   3  11   1     1024.13     1035.67     15.53 o
   5  11   1     2902.69     2831.23     43.64 o
   7  11   1     5915.29     5908.50     69.45 o
   9  11   1     1617.89     1667.87     27.48 o
  11  11   1      335.20      327.21     13.94 o
  13  11   1      667.27      679.58     23.18 o
   0  12   1     7932.88     7877.74    159.58 o
   2  12   1     5759.40     5647.97     74.45 o
   4  12   1     3341.70     3226.88     47.30 o
   6  12   1     3214.14     3113.92     48.97 o
   8  12   1     2961.53     3019.04     38.68 o
  10  12   1     1364.47     1380.79     24.86 o
  12  12   1      643.44      634.29     18.23 o
  14  12   1      878.23      925.12     24.21 o
   1  13   1     3709.26     3644.70     57.72 o
   3  13   1     3241.23     3144.79     50.92 o
   5  13   1     2090.18     2085.29     40.85 o
   7  13   1     2094.05     2047.89     32.46 o
   9  13   1     1582.02     1523.26     31.13 o
  11  13   1      684.89      727.08     18.90 o
  13  13   1      587.84      608.95     20.00 o
   0  14   1     1684.28     1646.38     54.20 o
   2  14   1      769.22      755.46     18.49 o
   4  14   1     1409.99     1392.13     36.55 o
   6  14   1     1971.24     2011.59     41.49 o
   8  14   1      362.25      363.88     17.27 o
  10  14   1      302.29      309.43     16.63 o
  12  14   1      745.52      852.78     45.65 o
   1  15   1       38.65       44.80      6.36 o
   3  15   1     1521.02     1516.30     31.87 o
   5  15   1      386.89      403.65     20.16 o
   7  15   1      154.40      142.40     12.33 o
   9  15   1       99.06      113.80     12.13 o
  11  15   1      347.24      352.56     21.52 o
   0  16   1       17.54       25.12      8.47 o
   2  16   1       29.58       22.24      5.73 o
   4  16   1      532.99      563.08     23.11 o
   6  16   1       11.08        8.28      9.06 o
   8  16   1       21.19        6.32      8.37 o
   1  17   1       55.18       68.33      9.85 o
   3  17   1       88.92       68.54     11.29 o
   5  17   1       77.69       69.94     14.14 o
   7  17   1       12.76       14.29      9.93 o
   0  18   1        6.46        6.27      8.80 o
   2  18   1       89.71       90.51     12.09 o
   4  18   1      181.22      170.99     15.69 o
   0   0   2    37167.29    36474.95    686.15 o
   2   0   2    47865.84    46701.06    747.12 o
   4   0   2     7841.16     7954.47    158.51 o
   6   0   2    31292.22    29915.83    566.57 o
   8   0   2     2900.38     2896.92     77.36 o
  10   0   2     7205.42     7141.28    143.85 o
  12   0   2     6039.07     5829.30    125.82 o
  14   0   2     2711.13     2698.42    104.83 o
  16   0   2      350.49      327.64     22.79 o
   1   1   2     3650.86     3632.61     48.48 o
   3   1   2    35252.92    34570.76    384.45 o
   5   1   2    19243.49    19464.02    266.12 o
   7   1   2     5353.81     5245.34     79.64 o
   9   1   2     6308.45     6050.29     88.38 o
  11   1   2     3749.21     3646.27     57.97 o
  13   1   2     2457.73     2485.21     45.80 o
  15   1   2     1451.74     1475.57     31.11 o
  17   1   2      577.32      596.86     19.94 o
   0   2   2    22386.85    22872.58    367.22 o
   2   2   2    19426.83    19902.99    192.74 o
   4   2   2    35222.54    35154.72    396.06 o
   6   2   2    24582.14    23970.03    331.19 o
   8   2   2     8974.80     8678.39    124.28 o
  10   2   2     4648.98     4532.25     69.39 o
  12   2   2     4821.37     4754.52     68.31 o
  14   2   2     2062.29     2045.23     37.47 o
  16   2   2      794.68      807.50     22.35 o
   1   3   2    26149.01    27768.57    282.94 o
   3   3   2    36048.68    36575.52    396.66 o
   5   3   2    15844.54    16349.83    190.21 o
   7   3   2     9253.16     9191.12    116.90 o
   9   3   2     4521.54     4493.90     62.33 o
  11   3   2     5156.10     4979.47     70.80 o
  13   3   2     1941.37     1870.91     34.30 o
  15   3   2     1458.68     1421.05     34.18 o
  17   3   2      290.49      311.20     17.19 o
   0   4   2    55794.32    56053.88   1247.34 o
   2   4   2    12920.28    12883.67    135.14 o
   4   4   2    20075.89    20129.96    197.33 o
   6   4   2     8944.95     9005.47    102.90 o
   8   4   2    11787.80    11580.97    143.85 o
  10   4   2     3138.55     3148.61     42.32 o
  12   4   2     2603.35     2664.23     43.06 o
  14   4   2     1108.61     1084.36     28.39 o
  16   4   2      917.67      907.57     27.12 o
   1   5   2    23468.76    25175.44    252.14 o
   3   5   2     6803.80     7124.05     73.81 o
   5   5   2     7389.73     7356.80     70.41 o
   7   5   2    10196.75    10300.09    118.09 o
   9   5   2     5348.13     5400.37     72.32 o
  11   5   2     1743.47     1670.65     29.67 o
  13   5   2      832.85      807.52     32.07 o
  15   5   2     1802.03     1800.17     39.53 o
  17   5   2      399.40      404.18     19.40 o
   0   6   2    10858.28    11897.69    158.31 o
   2   6   2     4371.76     4531.87     49.43 o
   4   6   2      751.01      748.28     11.36 o
   6   6   2     3374.08     3260.01     34.72 o
   8   6   2     3852.23     3929.46     49.03 o
  10   6   2     1248.94     1215.84     26.49 o
  12   6   2       77.62       74.29     11.50 o
  14   6   2      407.95      374.44     23.76 o
  16   6   2      235.02      235.85     15.11 o
   1   7   2     8557.59     8801.17     91.45 o
   3   7   2      874.46      866.28     12.54 o
   5   7   2     1178.18     1190.76     17.10 o
   7   7   2     1415.06     1345.35     19.02 o
   9   7   2      792.17      783.38     13.66 o
  11   7   2      628.22      665.71     19.56 o
  13   7   2      212.47      205.15     12.48 o
  15   7   2       25.04        9.97      8.61 o
   0   8   2    13487.31    13914.85    191.48 o
   2   8   2        6.24       15.00      2.29 o
   4   8   2     1307.79     1332.55     18.49 o
   6   8   2      962.98      937.17     14.39 o
   8   8   2     1953.78     1922.09     29.68 o
  10   8   2      147.35      133.05      9.28 o
  12   8   2        0.63        3.38      6.62 o
  14   8   2       90.72       84.36     10.26 o
  16   8   2      126.13      122.83     12.82 o
   1   9   2     2835.41     2843.15     35.74 o
   3   9   2      163.19      175.75      7.44 o
   5   9   2      319.62      320.18      8.95 o
   7   9   2     2202.43     2166.16     27.99 o
   9   9   2     1386.30     1403.61     28.95 o
  11   9   2       96.88      107.69      9.25 o
  13   9   2      104.23      102.66     10.56 o
  15   9   2      636.92      644.62     22.78 o
   0  10   2     5899.95     5742.48    109.51 o
   2  10   2      520.20      528.59     15.85 o
   4  10   2     1984.03     1910.18     31.88 o
   6  10   2      756.26      781.40     12.62 o
   8  10   2     1033.52     1056.65     19.08 o
  10  10   2      268.01      277.48     11.43 o
  12  10   2      118.30      124.57     12.31 o
  14  10   2      183.94      192.10     13.29 o
   1  11   2      465.22      463.08      9.88 o
   3  11   2     1785.92     1766.19     23.16 o
   5  11   2      696.84      694.81     17.46 o
   7  11   2      261.96      275.14      8.27 o
   9  11   2      379.36      391.42     15.19 o
  11  11   2      209.00      190.83     12.00 o
  13  11   2       72.58       67.42      9.93 o
   0  12   2     5388.10     5124.78    110.44 o
   2  12   2      749.62      753.41     18.41 o
   4  12   2      987.70      962.07     20.42 o
   6  12   2     1515.78     1461.81     29.74 o
   8  12   2      836.54      861.71     16.16 o
  10  12   2      249.79      242.21     14.33 o
  12  12   2      421.63      483.37     18.21 o
   1  13   2     1498.06     1484.65     28.10 o
   3  13   2     2297.38     2256.52     41.67 o
   5  13   2     1642.43     1660.80     30.29 o
   7  13   2      946.31      942.42     20.29 o
   9  13   2     1101.00     1133.96     26.41 o
  11  13   2     1161.37     1212.32     28.28 o
  13  13   2      242.92      298.27     17.35 o
   0  14   2     1205.32     1129.05     35.29 o
   2  14   2     1994.58     1949.17     35.00 o
   4  14   2     1957.48     1879.91     43.37 o
   6  14   2      799.99      807.51     34.47 o
   8  14   2      677.32      662.94     22.30 o
  10  14   2     1177.18     1201.70     39.18 o
  12  14   2      252.09      245.89     19.21 o
   1  15   2     2995.98     2878.72     49.03 o
   3  15   2     1390.81     1386.66     35.78 o
   5  15   2     1118.83     1119.69     32.91 o
   7  15   2     1104.35     1116.57     29.97 o
   9  15   2     1102.94     1144.95     31.25 o
   0  16   2     2024.74     2035.91     68.50 o
   2  16   2     2215.83     2166.16     40.21 o
   4  16   2     1646.95     1660.21     42.90 o
   6  16   2     1251.10     1241.05     36.49 o
   8  16   2     1494.76     1513.96     37.16 o
   1  17   2     1986.96     2037.33     38.96 o
   3  17   2     1413.29     1319.93     49.78 o
   5  17   2     1626.73     1669.73     44.73 o
   7  17   2     1320.42     1392.82     43.22 o
   0  18   2     1179.39     1088.38     45.60 o
   2  18   2      923.81      901.37     30.38 o
   4  18   2     1220.23     1251.23     37.79 o
   1   1   3     4465.23     4613.35     51.10 o
   3   1   3     7705.90     7845.63     82.51 o
   5   1   3      394.35      377.56      8.76 o
   7   1   3     2304.27     2260.38     37.93 o
   9   1   3     1289.56     1323.23     28.58 o
  11   1   3      482.21      461.90     15.87 o
  13   1   3        5.12        9.17      7.99 o
  15   1   3      233.56      235.43     13.84 o
  17   1   3       26.45       13.66      7.88 o
   0   2   3     1944.30     2013.64     44.69 o
   2   2   3     5657.89     5869.00     69.97 o
   4   2   3    13509.23    13903.80    158.99 o
   6   2   3     5573.07     5281.64     67.71 o
   8   2   3      798.75      757.87     18.07 o
  10   2   3     2427.45     2387.02     41.89 o
  12   2   3     1068.75     1019.08     25.03 o
  14   2   3      142.72      138.37     10.09 o
  16   2   3      116.95      138.98     10.95 o
   1   3   3    20297.93    20845.27    253.17 o
   3   3   3    17634.91    18170.35    176.83 o
   5   3   3    11975.89    11630.93    116.63 o
   7   3   3     5800.86     5618.20     68.23 o
   9   3   3     2562.64     2588.63     39.11 o
  11   3   3     6434.75     6284.26     85.98 o
  13   3   3      942.81      929.72     22.24 o
  15   3   3      116.29      120.94     10.25 o
  17   3   3      254.37      251.73     15.98 o
   0   4   3    12553.71    13333.62    261.30 o
   2   4   3     6833.82     7256.69     84.88 o
   4   4   3    10872.70    11055.82    108.57 o
   6   4   3     3959.36     3909.96     49.97 o
   8   4   3     4466.85     4451.43     61.16 o
  10   4   3     3660.76     3701.32     54.09 o
  12   4   3     1741.35     1742.08     31.72 o
  14   4   3      422.43      422.85     18.10 o
  16   4   3      397.32      386.40     19.92 o
   1   5   3    29080.90    30689.91    335.28 o
   3   5   3    14589.52    14815.06    145.79 o
   5   5   3     5510.66     5582.56     62.53 o
   7   5   3    10408.41    10374.34    111.79 o
   9   5   3     8823.11     8715.69    113.97 o
  11   5   3     2601.60     2488.14     40.12 o
  13   5   3      812.94      788.38     23.38 o
  15   5   3     1305.52     1333.41     33.47 o
  17   5   3      544.37      551.31     22.49 o
   0   6   3    35501.77    36850.59    693.50 o
   2   6   3    13494.92    14066.48    143.82 o
   4   6   3      192.22      203.68      9.10 o
   6   6   3     7051.63     6997.69     76.76 o
   8   6   3    10715.22    10649.46    122.74 o
  10   6   3     2518.72     2519.79     39.51 o
  12   6   3      625.68      615.66     19.73 o
  14   6   3     1536.06     1523.76     35.26 o
  16   6   3      929.21      935.52     27.96 o
   1   7   3    15708.07    16196.87    177.11 o
   3   7   3      441.04      429.61      8.81 o
   5   7   3     1891.32     1899.72     21.85 o
   7   7   3     9254.98     9356.21    100.60 o
   9   7   3     3184.08     3131.39     38.57 o
  11   7   3      205.91      228.10     12.33 o
  13   7   3      993.61     1057.45     36.22 o
  15   7   3      638.03      659.80     22.97 o
   0   8   3     3535.09     3834.98     67.83 o
   2   8   3     8617.94     8836.25     93.07 o
   4   8   3     1846.63     1814.04     23.02 o
   6   8   3     2856.46     2889.82     32.41 o
   8   8   3     4252.85     4311.61     51.20 o
  10   8   3     2294.58     2339.64     38.32 o
  12   8   3      268.84      238.72     13.31 o
  14   8   3     1020.93     1026.92     27.87 o
   1   9   3    17420.39    17716.09    184.72 o
   3   9   3     8205.90     8319.09     96.85 o
   5   9   3     7180.83     7114.74     78.36 o
   7   9   3     5582.09     5772.38     72.38 o
   9   9   3     3809.66     3763.08     52.21 o
  11   9   3     2773.26     2779.90     51.34 o
  13   9   3     2101.15     2171.71     60.52 o
  15   9   3      606.42      619.68     25.52 o
   0  10   3    10606.85    10946.44    177.31 o
   2  10   3     9395.90     9507.30    110.48 o
   4  10   3    12998.77    13001.48    136.96 o
   6  10   3     7031.61     6957.30     84.44 o
   8  10   3     4318.12     4224.22     56.66 o
  10  10   3     3757.02     3857.83     59.52 o
  12  10   3     3846.26     4032.44     67.96 o
  14  10   3      589.14      613.31     28.26 o
   1  11   3     3268.15     3316.41     49.12 o
   3  11   3    11876.24    11870.11    134.47 o
   5  11   3     4419.47     4551.77     57.66 o
   7  11   3     1463.06     1458.23     24.45 o
   9  11   3     1884.68     1918.50     30.55 o
  11  11   3     2541.75     2552.27     42.59 o
  13  11   3      471.07      466.24     18.80 o
   0  12   3     3011.65     2858.52     67.65 o
   2  12   3     2383.16     2438.44     37.04 o
   4  12   3     5009.98     4990.53     62.34 o
   6  12   3     1425.25     1390.32     25.18 o
   8  12   3      659.52      656.71     14.95 o
  10  12   3     1146.22     1077.22     23.12 o
  12  12   3     1561.94     1580.59     34.76 o
   1  13   3      928.08      924.18     22.86 o
   3  13   3     1485.82     1487.57     38.82 o
   5  13   3     1202.89     1205.60     24.75 o
   7  13   3      455.02      427.77     13.87 o
   9  13   3      498.07      494.91     17.57 o
  11  13   3      607.18      642.01     22.79 o
   0  14   3     1173.62     1261.92     37.16 o
   2  14   3      932.50      898.37     20.74 o
   4  14   3      403.64      366.57     18.07 o
   6  14   3      593.05      629.86     18.60 o
   8  14   3      938.01      972.44     24.24 o
  10  14   3      263.11      281.90     16.22 o
   1  15   3     1879.92     1831.87     35.47 o
   3  15   3      447.12      451.38     14.17 o
   5  15   3      475.76      486.50     21.89 o
   7  15   3     1337.95     1359.55     29.52 o
   9  15   3      519.97      532.30     23.03 o
   0  16   3     1972.69     1977.55     53.64 o
   2  16   3      631.53      637.66     18.29 o
   4  16   3      178.49      153.97     14.02 o
   6  16   3      670.83      665.15     23.15 o
   8  16   3      750.98      753.26     29.79 o
   1  17   3      150.39      158.94     10.95 o
   3  17   3       57.21       56.43     11.14 o
   5  17   3       67.42       35.71     11.01 o
   7  17   3      112.55      103.91     14.38 o
   0  18   3      187.24      204.04     16.64 o
   2  18   3       88.54       94.59     12.42 o
   4  18   3       72.65       65.88     12.21 o
   0   0   4      642.34      549.40     13.81 o
   2   0   4    14633.73    15151.85    189.60 o
   4   0   4    41570.57    41226.22    636.78 o
   6   0   4     4496.32     4350.23    151.63 o
   8   0   4     3924.21     4082.72     86.73 o
  10   0   4     5305.05     5169.04    139.08 o
  12   0   4     3885.61     3942.99     90.27 o
  14   0   4      593.56      503.34     42.03 o
  16   0   4      526.76      575.67     30.00 o
   1   1   4     4057.30     3817.01     42.06 o
   3   1   4    21018.57    20908.87    240.10 o
   5   1   4    13640.17    13833.43    170.19 o
   7   1   4     1702.97     1856.89     38.56 o
   9   1   4     2770.12     2805.38     49.33 o
  11   1   4     4982.36     4936.09     78.06 o
  13   1   4     1680.27     1624.42     34.34 o
  15   1   4      311.26      316.58     15.40 o
  17   1   4      703.26      709.83     21.91 o
   0   2   4    11852.76    11673.83    229.36 o
   2   2   4    18652.01    18367.64    194.32 o
   4   2   4    18485.93    18587.44    195.27 o
   6   2   4    22949.40    22577.50    276.47 o
   8   2   4     6282.23     6165.44     92.41 o
  10   2   4     4718.69     4513.97     71.60 o
  12   2   4     3068.59     3023.97     52.75 o
  14   2   4     1511.56     1484.91     30.31 o
  16   2   4      852.94      852.36     23.53 o
   1   3   4    22758.89    23063.51    263.09 o
   3   3   4    24850.75    25062.97    229.12 o
   5   3   4    10780.42    10811.96    108.25 o
   7   3   4    10565.48    10426.60    112.39 o
   9   3   4    10163.94     9903.64    126.81 o
  11   3   4     1352.70     1256.65     26.63 o
  13   3   4     1759.33     1742.60     32.94 o
  15   3   4     2300.50     2307.99     41.65 o
  17   3   4      583.06      617.14     23.83 o
   0   4   4    42812.72    42060.70    799.49 o
   2   4   4     6866.71     7157.33     83.10 o
   4   4   4     1247.65     1320.17     17.08 o
   6   4   4    16211.60    16264.57    160.24 o
   8   4   4     8872.79     8880.34     97.76 o
  10   4   4      578.77      572.83     16.11 o
  12   4   4      873.46      854.81     27.40 o
  14   4   4     2134.10     2158.75     44.18 o
  16   4   4      771.51      788.08     26.16 o
   1   5   4     4533.62     4846.60     65.48 o
   3   5   4      771.15      815.42     12.86 o
   5   5   4     3147.48     3252.05     39.73 o
   7   5   4     9692.19     9418.78    104.39 o
   9   5   4     1013.77      985.27     22.62 o
  11   5   4      104.65      111.32      8.21 o
  13   5   4      327.14      335.81     15.68 o
  15   5   4     1303.32     1311.83     33.40 o
   0   6   4     6862.36     6612.37    136.48 o
   2   6   4      630.58      669.43     11.70 o
   4   6   4     1741.27     1778.40     23.61 o
   6   6   4      209.54      234.05      7.52 o
   8   6   4     1011.54     1034.04     18.48 o
  10   6   4       25.51       23.25      5.67 o
  12   6   4      340.36      350.82     15.65 o
  14   6   4      490.39      511.64     20.43 o
  16   6   4      144.51      130.53     12.83 o
   1   7   4     5210.49     5570.93     71.29 o
   3   7   4     2327.47     2421.91     32.27 o
   5   7   4     4778.01     4769.43     54.34 o
   7   7   4     2284.72     2254.54     29.60 o
   9   7   4       12.86       21.06      6.28 o
  11   7   4     1135.96     1125.63     28.17 o
  13   7   4      868.36      903.77     25.44 o
  15   7   4       36.37       30.84     12.15 o
   0   8   4     1558.72     1509.19     31.49 o
   2   8   4     2496.60     2441.61     32.44 o
   4   8   4     6763.14     7038.60     72.52 o
   6   8   4      507.11      501.67     10.86 o
   8   8   4      295.06      319.52      9.35 o
  10   8   4      997.49     1057.30     22.46 o
  12   8   4      928.49      879.88     24.60 o
  14   8   4       85.22       82.83     13.17 o
   1   9   4      528.70      536.79     13.78 o
   3   9   4     3112.60     3262.94     38.23 o
   5   9   4     2301.71     2254.34     33.54 o
   7   9   4      709.21      687.92     14.93 o
   9   9   4       63.02       61.94      6.32 o
  11   9   4     1175.61     1133.60     26.31 o
  13   9   4      218.92      237.90     14.00 o
  15   9   4      256.64      261.47     19.31 o
   0  10   4     2617.62     2758.92     58.17 o
   2  10   4       69.53       55.76      4.85 o
   4  10   4       29.88       33.15      4.62 o
   6  10   4      824.88      734.52     16.51 o
   8  10   4     1449.45     1459.11     24.92 o
  10  10   4       11.85       10.67      5.97 o
  12  10   4       13.33        8.06      7.77 o
  14  10   4      182.47      219.93     14.25 o
   1  11   4     2109.71     2107.22     29.52 o
   3  11   4     2147.14     2218.72     34.83 o
   5  11   4     2547.41     2482.92     35.43 o
   7  11   4     1666.39     1686.51     27.03 o
   9  11   4      521.91      540.67     14.22 o
  11  11   4      442.28      443.44     15.25 o
  13  11   4      386.77      361.62     16.85 o
   0  12   4     1666.85     1693.54     57.11 o
   2  12   4     3587.75     3555.49     51.07 o
   4  12   4     4745.93     4744.11     59.28 o
   6  12   4     2402.23     2455.14     35.64 o
   8  12   4      634.51      628.89     14.84 o
  10  12   4      832.34      865.49     19.04 o
  12  12   4     1084.38     1127.47     25.69 o
   1  13   4      157.99      165.96     11.58 o
   3  13   4     4404.95     4434.61     69.65 o
   5  13   4     3842.55     3848.14     54.68 o
   7  13   4      174.84      159.92      9.52 o
   9  13   4      224.97      221.51     12.19 o
  11  13   4     1130.31     1216.53     32.15 o
   0  14   4      135.90      112.45     11.83 o
   2  14   4      803.61      762.80     19.74 o
   4  14   4     2808.09     2779.74     41.72 o
   6  14   4      330.83      350.76     14.53 o
   8  14   4        9.37        6.07      6.79 o
  10  14   4      362.59      361.96     18.19 o
   1  15   4      465.62      445.12     20.14 o
   3  15   4     1344.73     1352.10     28.80 o
   5  15   4     1226.77     1180.11     35.15 o
   7  15   4      283.10      292.53     13.94 o
   9  15   4      181.40      192.73     14.49 o
   0  16   4      925.43      931.46     32.72 o
   2  16   4     1198.42     1233.68     27.54 o
   4  16   4     1228.66     1203.30     35.98 o
   6  16   4      905.56      862.47     27.04 o
   8  16   4      697.29      783.00     26.32 o
   1  17   4     1886.82     1997.78     39.01 o
   3  17   4      843.47      848.80     29.43 o
   5  17   4      993.38     1004.88     41.39 o
   0  18   4     1620.77     1686.11     49.84 o
   2  18   4      823.85      814.32     31.53 o
   1   1   5      227.33      233.04      5.56 o
   3   1   5     5779.59     6043.07     73.73 o
   5   1   5     3678.54     3617.56     49.76 o
   7   1   5       24.09       26.95      6.32 o
   9   1   5      191.45      183.52     10.16 o
  11   1   5      948.27      925.72     23.99 o
  13   1   5       66.01       65.65     12.00 o
  15   1   5       33.25       19.56      8.85 o
   0   2   5      589.91      556.31     15.86 o
   2   2   5     1720.67     1802.67     26.48 o
   4   2   5     6072.17     5906.63     67.68 o
   6   2   5      260.25      275.94      7.95 o
   8   2   5      628.34      591.66     16.71 o
  10   2   5     1168.34     1189.33     27.29 o
  12   2   5     1507.90     1430.33     32.03 o
  14   2   5       25.85       24.72      7.52 o
  16   2   5       33.52       47.85     16.22 o
   1   3   5     3818.94     4075.14     52.68 o
   3   3   5    10228.58     9992.67    109.38 o
   5   3   5     5308.65     5242.23     55.78 o
   7   3   5     2268.52     2273.28     30.62 o
   9   3   5     1697.34     1671.24     32.53 o
  11   3   5     1704.41     1687.56     31.35 o
  13   3   5      730.18      709.80     19.67 o
  15   3   5      130.32      131.12     10.93 o
   0   4   5     3620.67     3632.29     77.35 o
   2   4   5    11684.01    11606.49    133.57 o
   4   4   5     8186.37     8269.62     91.01 o
   6   4   5     3767.79     3862.25     42.64 o
   8   4   5     1752.85     1710.36     23.89 o
  10   4   5     2920.87     2929.57     41.09 o
  12   4   5     1542.66     1491.48     29.46 o
  14   4   5      831.87      841.10     25.36 o
  16   4   5      256.89      260.80     16.06 o
   1   5   5    13831.65    13943.51    192.48 o
   3   5   5     5775.61     6115.02     66.60 o
   5   5   5     9229.00     9000.60     98.26 o
   7   5   5     6974.61     7106.04     80.53 o
   9   5   5     2684.90     2685.71     37.74 o
  11   5   5     2421.88     2383.12     39.53 o
  13   5   5     1496.85     1464.61     34.01 o
  15   5   5      442.01      413.54     19.23 o
   0   6   5    11915.45    11926.14    239.16 o
   2   6   5     8888.46     8956.83    104.75 o
   4   6   5     4429.16     4518.17     51.49 o
   6   6   5     2090.09     2236.76     29.84 o
   8   6   5     7103.26     7024.94     74.87 o
  10   6   5     1957.62     2000.01     44.93 o
  12   6   5      701.98      650.65     20.95 o
  14   6   5     1354.81     1405.22     34.37 o
   1   7   5    14052.88    14287.86    177.00 o
   3   7   5     3003.66     3038.81     37.67 o
   5   7   5     4141.90     4252.18     50.54 o
   7   7   5     9863.79     9691.58    107.79 o
   9   7   5     3484.80     3432.98     47.17 o
  11   7   5     1729.35     1726.14     35.79 o
  13   7   5     1106.33     1063.38     28.77 o
  15   7   5     1235.91     1268.62     33.80 o
   0   8   5    10434.31    10413.56    170.76 o
   2   8   5     4807.69     4969.29     66.07 o
   4   8   5     4420.85     4566.64     52.73 o
   6   8   5     6381.79     6390.62     74.20 o
   8   8   5     4462.58     4548.52     54.99 o
  10   8   5     2052.08     2057.34     34.71 o
  12   8   5      920.56      903.98     25.12 o
  14   8   5      851.08      834.96     26.16 o
   1   9   5     8269.82     8613.11    108.38 o
   3   9   5     4779.78     4829.93     59.44 o
   5   9   5     1965.38     2082.42     30.41 o
   7   9   5     2922.54     2984.86     41.40 o
   9   9   5     3095.02     3106.53     43.72 o
  11   9   5     1252.64     1262.76     26.24 o
  13   9   5      777.99      797.31     24.68 o
   0  10   5    13166.68    13366.92    211.72 o
   2  10   5     6550.89     6735.31     79.84 o
   4  10   5     4529.22     4614.73     54.97 o
   6  10   5     6253.23     6246.18     77.32 o
   8  10   5     3713.82     3631.56     49.67 o
  10  10   5     2409.00     2440.21     40.41 o
  12  10   5     1315.11     1373.04     32.59 o
   1  11   5     3244.45     3274.36     42.96 o
   3  11   5     5388.85     5336.39     73.18 o
   5  11   5     3129.71     3174.96     44.72 o
   7  11   5     1106.06     1139.22     21.03 o
   9  11   5     2771.70     2849.30     41.26 o
  11  11   5     1543.47     1599.85     31.48 o
  13  11   5      488.55      511.22     19.76 o
   0  12   5     2177.64     2232.90     55.92 o
   2  12   5     2249.40     2253.39     36.46 o
   4  12   5     3841.51     3795.48     56.81 o
   6  12   5     1268.07     1285.11     31.84 o
   8  12   5      804.98      817.90     17.80 o
  10  12   5     1131.26     1093.73     22.36 o
  12  12   5      777.06      844.81     22.17 o
   1  13   5     1397.64     1340.84     28.59 o
   3  13   5     2025.96     2056.46     39.32 o
   5  13   5      898.50      886.54     18.64 o
   7  13   5      582.46      595.30     14.84 o
   9  13   5      848.80      895.13     23.37 o
  11  13   5      597.27      590.95     22.57 o
   0  14   5     1779.48     1755.66     49.04 o
   2  14   5     1089.64     1068.03     27.51 o
   4  14   5      771.25      763.87     24.54 o
   6  14   5      927.18      928.76     23.65 o
   8  14   5     1060.68     1063.10     26.25 o
  10  14   5      403.70      421.24     28.53 o
   1  15   5      886.04      874.28     23.04 o
   3  15   5      323.26      282.75     12.63 o
   5  15   5      471.44      475.12     21.62 o
   7  15   5      692.98      713.32     31.47 o
   0  16   5      772.77      720.44     29.98 o
   2  16   5      258.07      282.13     13.13 o
   4  16   5      511.71      534.02     26.34 o
   6  16   5      182.34      149.72     13.29 o
   1  17   5       28.49       11.22      7.06 o
   3  17   5      122.20      113.46     19.97 o
   0   0   6    26370.64    26039.40    447.45 o
   2   0   6    18963.78    18590.04    268.45 o
   4   0   6    15198.83    15385.98    254.86 o
   6   0   6    13721.70    13836.19    270.56 o
   8   0   6    10892.95    10662.54    217.46 o
  10   0   6     4707.69     4685.10    108.02 o
  12   0   6     3320.51     3249.29     83.14 o
  14   0   6     2205.92     2320.07     65.78 o
  16   0   6      789.79      794.04     62.62 o
   1   1   6    13765.65    13851.12    125.90 o
   3   1   6    12037.36    11879.85    141.37 o
   5   1   6     7842.27     7829.15     94.26 o
   7   1   6     6830.36     6675.93     99.19 o
   9   1   6     4005.80     3882.54     64.76 o
  11   1   6     3309.47     3352.91     59.04 o
  13   1   6     1615.35     1580.34     35.72 o
  15   1   6     1266.79     1235.04     32.06 o
   0   2   6     9232.52     9064.93    119.30 o
   2   2   6     6859.84     6801.70     82.53 o
   4   2   6     8998.72     8931.97    106.61 o
   6   2   6     6786.04     6793.79     80.20 o
   8   2   6     4127.32     4181.41     59.89 o
  10   2   6     1992.59     1883.73     37.45 o
  12   2   6     1792.81     1831.41     38.13 o
  14   2   6      841.94      812.58     23.76 o
  16   2   6      469.61      483.97     18.64 o
   1   3   6     7122.33     7113.71     85.80 o
   3   3   6    10148.50    10181.58    109.90 o
   5   3   6     7281.86     7202.14     74.15 o
   7   3   6     2706.49     2705.75     36.72 o
   9   3   6     2504.82     2513.76     39.97 o
  11   3   6     2405.45     2371.41     35.97 o
  13   3   6     1156.61     1128.12     25.91 o
  15   3   6      480.80      486.00     18.10 o
   0   4   6     7009.08     6934.88    121.69 o
   2   4   6     7366.33     7433.38     88.14 o
   4   4   6     8280.41     8436.89     90.85 o
   6   4   6     3459.39     3440.29     36.91 o
   8   4   6     2592.14     2602.43     34.06 o
  10   4   6     2441.06     2449.08     36.12 o
  12   4   6     2158.47     2135.18     37.79 o
  14   4   6      443.09      463.96     19.71 o
   1   5   6     5906.13     5841.67     80.87 o
   3   5   6     7319.22     7466.15     82.26 o
   5   5   6     4659.38     4498.51     52.23 o
   7   5   6     3825.86     3799.31     44.33 o
   9   5   6     3059.69     3052.07     42.46 o
  11   5   6     1493.95     1550.75     29.77 o
  13   5   6      460.09      447.74     18.77 o
  15   5   6      338.17      365.91     18.12 o
   0   6   6    11209.03    11192.45    224.99 o
   2   6   6     4812.39     4706.58     59.67 o
   4   6   6      797.73      781.68     13.89 o
   6   6   6     3817.83     3927.82     48.11 o
   8   6   6     2302.11     2221.04     31.24 o
  10   6   6     1337.65     1371.41     22.18 o
  12   6   6      529.38      487.35     18.95 o
  14   6   6      381.32      394.89     23.41 o
   1   7   6     1418.11     1472.25     27.97 o
   3   7   6      683.08      679.41     13.25 o
   5   7   6      359.18      337.40      9.67 o
   7   7   6      938.42      959.94     17.17 o
   9   7   6      874.53      909.95     18.38 o
  11   7   6      150.14      163.11     11.55 o
  13   7   6       41.78       42.73      9.34 o
   0   8   6      990.34     1038.81     67.12 o
   2   8   6      163.06      156.88      7.61 o
   4   8   6      498.93      484.29     11.33 o
   6   8   6      480.40      507.34     12.17 o
   8   8   6      348.40      346.34     10.65 o
  10   8   6       10.89        8.83      5.83 o
  12   8   6      227.98      227.08     13.77 o
  14   8   6       93.69       91.74     11.54 o
   1   9   6     1006.81      977.61     19.84 o
   3   9   6     1634.50     1662.18     24.19 o
   5   9   6      127.64      128.72      8.75 o
   7   9   6      865.02      841.31     17.98 o
   9   9   6      500.01      515.88     14.56 o
  11   9   6      208.81      207.73     11.04 o
  13   9   6       52.11       57.82     10.11 o
   0  10   6      589.04      577.24     19.72 o
   2  10   6      134.74      125.38      7.61 o
   4  10   6      502.21      515.43     13.63 o
   6  10   6      607.44      631.02     15.19 o
   8  10   6      192.38      201.70      9.38 o
  10  10   6      125.47      135.94      9.33 o
  12  10   6      141.74      182.71     11.05 o
   1  11   6      213.90      202.73      8.50 o
   3  11   6      125.14      128.91     10.97 o
   5  11   6      214.51      204.67      8.90 o
   7  11   6       49.76       62.32      6.57 o
   9  11   6      124.74      126.78      8.44 o
  11  11   6       56.46       52.73      7.96 o
   0  12   6      956.35      957.32     33.37 o
   2  12   6      602.23      608.14     16.31 o
   4  12   6      219.88      225.41     10.39 o
   6  12   6      217.25      255.06     12.37 o
   8  12   6      741.92      782.25     18.05 o
  10  12   6      230.55      236.41     11.20 o
   1  13   6     1543.92     1593.12     42.73 o
   3  13   6      524.73      540.87     17.71 o
   5  13   6      637.76      643.12     21.29 o
   7  13   6     1365.87     1353.95     24.94 o
   9  13   6      370.32      358.61     13.03 o
   0  14   6     2608.90     2672.84     68.83 o
   2  14   6     1869.34     1871.24     37.80 o
   4  14   6     1357.84     1353.57     28.03 o
   6  14   6      868.67      860.72     21.18 o
   8  14   6     1168.59     1178.93     43.49 o
   1  15   6     1917.57     1955.57     39.19 o
   3  15   6     1476.06     1442.59     32.10 o
   5  15   6      974.68      930.80     27.77 o
   7  15   6     1156.72     1131.97     31.63 o
   0  16   6     1152.38     1162.22     39.94 o
   2  16   6      896.35      897.30     23.89 o
   4  16   6     1015.44     1065.86     33.81 o
   1   1   7     3087.53     3032.76     30.37 o
   3   1   7     1305.55     1282.46     20.55 o
   5   1   7     1424.23     1413.45     22.75 o
   7   1   7     2059.95     2137.35     35.99 o
   9   1   7     1281.27     1247.38     40.73 o
  11   1   7      129.45      113.92     10.43 o
  13   1   7      179.63      173.29     14.43 o
  15   1   7      319.66      335.14     17.52 o
   0   2   7    13320.69    13148.92    191.66 o
   2   2   7     2013.65     1980.08     28.36 o
   4   2   7     1134.15     1091.29     18.89 o
   6   2   7     4143.73     4113.16     53.27 o
   8   2   7     4192.45     3980.80     59.13 o
  10   2   7      213.63      211.40     10.75 o
  12   2   7      178.42      192.19     22.09 o
  14   2   7      683.82      755.62     24.58 o
   1   3   7     4515.44     4547.46     58.78 o
   3   3   7      722.94      742.37     13.76 o
   5   3   7      362.93      389.58      8.87 o
   7   3   7     4224.91     4331.23     54.66 o
   9   3   7     1818.71     1788.45     29.10 o
  11   3   7       62.51       57.48      8.12 o
  13   3   7      148.68      133.46     10.42 o
  15   3   7      701.19      716.01     25.28 o
   0   4   7     1211.29     1229.97     35.48 o
   2   4   7      714.26      719.93     17.00 o
   4   4   7      872.68      891.38     15.77 o
   6   4   7     1602.35     1607.61     21.47 o
   8   4   7      999.93      975.87     16.93 o
  10   4   7      183.70      171.50     10.04 o
  12   4   7      101.40      105.23      9.61 o
  14   4   7      230.35      227.60     14.94 o
   1   5   7     1886.13     1882.65     28.45 o
   3   5   7     1614.86     1613.41     25.05 o
   5   5   7     3818.47     3789.26     46.61 o
   7   5   7     1804.48     1819.63     26.43 o
   9   5   7      216.50      233.28      9.73 o
  11   5   7     1072.23     1147.36     25.23 o
  13   5   7      527.30      561.33     21.07 o
   0   6   7      518.28      552.59     22.37 o
   2   6   7     6678.00     6765.22     91.03 o
   4   6   7    11762.97    11805.02    128.10 o
   6   6   7     1512.15     1477.18     22.68 o
   8   6   7      962.18      978.74     18.00 o
  10   6   7     2988.29     2924.87     42.66 o
  12   6   7     1442.11     1481.97     37.83 o
  14   6   7      395.35      431.07     19.59 o
   1   7   7     4012.73     4001.05     58.10 o
   3   7   7    13409.98    13270.39    155.66 o
   5   7   7    10640.60    10569.90    116.75 o
   7   7   7     2604.02     2599.25     35.52 o
   9   7   7     1882.76     1931.69     30.69 o
  11   7   7     3412.40     3470.89     61.59 o
  13   7   7     1368.02     1414.29     34.88 o
   0   8   7     3963.70     4031.20     91.58 o
   2   8   7     6244.02     6308.92     75.40 o
   4   8   7    10157.17    10210.14    113.07 o
   6   8   7     5460.25     5544.45     65.25 o
   8   8   7     1732.61     1761.56     27.15 o
  10   8   7     2160.67     2249.77     38.32 o
  12   8   7     2039.82     2086.04     43.72 o
   1   9   7     3362.26     3492.10     51.03 o
   3   9   7     4764.91     4606.01     60.44 o
   5   9   7     2993.81     3002.82     39.21 o
   7   9   7     2142.38     2152.52     33.57 o
   9   9   7     1683.59     1678.87     31.93 o
  11   9   7      995.38      950.34     26.53 o
   0  10   7     3717.07     3883.98     73.08 o
   2  10   7     1664.74     1686.01     29.71 o
   4  10   7     1461.25     1445.60     25.15 o
   6  10   7     2359.23     2381.89     36.12 o
   8  10   7     2015.38     2030.11     33.05 o
  10  10   7      342.07      360.54     14.09 o
  12  10   7      335.58      355.37     17.06 o
   1  11   7     3222.99     3261.80     45.46 o
   3  11   7     1103.40     1099.40     23.69 o
   5  11   7     1489.48     1495.10     29.08 o
   7  11   7     2747.46     2798.69     48.15 o
   9  11   7      865.00      926.53     20.74 o
  11  11   7      163.72      167.55     14.51 o
   0  12   7     3841.36     4020.08     94.76 o
   2  12   7     2374.32     2381.16     40.06 o
   4  12   7     1454.52     1401.65     29.75 o
   6  12   7     2981.81     3055.23     49.19 o
   8  12   7     1741.84     1781.86     33.57 o
  10  12   7      452.58      476.75     16.72 o
   1  13   7     1531.73     1523.02     32.92 o
   3  13   7     1566.05     1535.23     30.62 o
   5  13   7     1402.54     1396.78     31.15 o
   7  13   7      832.91      845.46     21.62 o
   9  13   7      557.13      562.23     17.86 o
   0  14   7       66.87       45.43     12.03 o
   2  14   7      464.67      502.48     18.12 o
   4  14   7      831.66      839.64     21.52 o
   6  14   7      391.61      391.87     14.80 o
   1  15   7       91.70       99.88     10.14 o
   3  15   7      272.04      263.03     14.01 o
   5  15   7      150.09      150.93     13.46 o
   0  16   7       96.11      103.57     14.86 o
   0   0   8    26530.15    25946.49    528.73 o
   2   0   8    11427.17    11241.53    168.49 o
   4   0   8     2964.11     2965.16     59.09 o
   6   0   8     8300.46     8217.30    141.50 o
   8   0   8    11309.67    11189.06    193.01 o
  10   0   8     2933.22     2896.15     76.23 o
  12   0   8     1050.72     1062.55     40.17 o
  14   0   8     1482.18     1566.05     83.35 o
   1   1   8    18039.45    17497.19    185.42 o
   3   1   8     4515.78     4412.38     54.71 o
   5   1   8     3465.93     3575.67     50.54 o
   7   1   8     9687.45     9548.28    129.85 o
   9   1   8     5876.52     5855.89     83.60 o
  11   1   8     1283.36     1307.77     27.70 o
  13   1   8      979.25      953.52     28.19 o
   0   2   8    11180.74    10973.87    187.45 o
   2   2   8     6395.70     6200.15     68.77 o
   4   2   8     2891.98     2813.94     44.52 o
   6   2   8     4884.53     4884.47     63.24 o
   8   2   8     3635.01     3586.58     55.91 o
  10   2   8     2047.06     2067.93     37.59 o
  12   2   8     1046.35     1126.38     33.01 o
  14   2   8      600.10      624.60     20.85 o
   1   3   8     1645.99     1626.48     26.68 o
   3   3   8     4823.07     4785.82     63.39 o
   5   3   8     1509.08     1488.38     21.79 o
   7   3   8      412.19      408.20     14.63 o
   9   3   8     1589.70     1589.19     28.28 o
  11   3   8     1299.13     1338.92     29.18 o
  13   3   8      338.85      309.33     14.76 o
   0   4   8      484.62      503.32     16.57 o
   2   4   8     2584.22     2566.96     38.60 o
   4   4   8     5125.56     5175.08     61.37 o
   6   4   8     1042.19     1011.24     17.13 o
   8   4   8      393.64      388.50     11.28 o
  10   4   8     1632.88     1625.63     32.04 o
  12   4   8     1460.07     1481.58     31.45 o
   1   5   8     2012.86     1912.63     30.75 o
   3   5   8     6984.62     6954.70     96.60 o
   5   5   8     4338.41     4365.90     53.16 o
   7   5   8      566.58      583.53     13.34 o
   9   5   8      818.26      856.56     19.27 o
  11   5   8     2291.24     2332.65     37.87 o
  13   5   8      511.45      533.84     23.60 o
   0   6   8     1454.79     1452.78     35.80 o
   2   6   8     1634.38     1582.63     29.67 o
   4   6   8     2746.37     2758.27     43.63 o
   6   6   8      810.22      789.07     15.72 o
   8   6   8      653.05      653.44     15.38 o
  10   6   8      752.09      747.84     20.26 o
  12   6   8      648.20      679.10     23.37 o
   1   7   8      442.04      459.05     13.12 o
   3   7   8      383.50      391.94     12.56 o
   5   7   8      243.97      241.90      9.94 o
   7   7   8      362.78      381.86     11.19 o
   9   7   8      296.71      289.50     12.51 o
  11   7   8       65.74       52.31     11.28 o
   0   8   8      250.22      223.36     15.93 o
   2   8   8       31.91       25.13      5.58 o
   4   8   8      218.21      213.39      9.57 o
   6   8   8      281.28      264.95     10.80 o
   8   8   8      397.05      398.85     14.69 o
  10   8   8       10.77       11.12      7.35 o
  12   8   8       80.86      109.30     11.59 o
   1   9   8      215.17      214.30      9.61 o
   3   9   8     1039.89     1039.30     21.19 o
   5   9   8      127.90      119.60      8.12 o
   7   9   8      378.40      405.52     14.60 o
   9   9   8       45.65       47.75      9.41 o
  11   9   8      365.31      338.72     19.75 o
   0  10   8      123.90      114.52     11.01 o
   2  10   8      170.75      171.19      9.29 o
   4  10   8      632.76      616.35     17.76 o
   6  10   8       28.87       26.04      6.79 o
   8  10   8        1.80       -0.13      6.12 o
  10  10   8      173.78      172.99     14.70 o
   1  11   8      196.91      222.50      9.99 o
   3  11   8       44.31       30.47      6.85 o
   5  11   8       17.73       16.09      6.61 o
   7  11   8       21.70       23.97      7.07 o
   9  11   8       66.23       81.72      9.00 o
   0  12   8      570.00      549.97     44.36 o
   2  12   8      222.17      202.38      9.32 o
   4  12   8       21.47       20.68      6.86 o
   6  12   8      107.60      108.94     14.89 o
   8  12   8      350.91      403.92     15.85 o
   1  13   8     1768.22     1800.45     37.81 o
   3  13   8      294.58      317.19     13.89 o
   5  13   8      296.43      287.66     15.11 o
   7  13   8     1079.24     1095.40     25.76 o
   0  14   8     2468.38     2550.50     69.89 o
   2  14   8     1162.61     1173.45     25.59 o
   4  14   8      329.16      329.18     14.26 o
   1  15   8     1258.10     1307.21     31.62 o
   1   1   9      314.12      342.92     10.49 o
   3   1   9     1625.78     1632.75     24.69 o
   5   1   9     1178.53     1182.52     21.64 o
   7   1   9      232.14      210.81     11.56 o
   9   1   9       31.57       48.03      7.01 o
  11   1   9      643.44      661.04     22.85 o
  13   1   9      119.96      148.93     13.89 o
   0   2   9      986.89      980.23     29.77 o
   2   2   9      572.50      565.00     13.14 o
   4   2   9     3308.02     3187.32     43.27 o
   6   2   9      207.46      198.87      9.36 o
   8   2   9      639.52      674.62     19.19 o
  10   2   9      270.08      274.50     12.91 o
  12   2   9      395.61      365.63     17.87 o
   1   3   9     1555.83     1613.28     28.27 o
   3   3   9     1542.13     1519.79     27.00 o
   5   3   9     1638.61     1608.14     24.02 o
   7   3   9      861.14      848.49     17.71 o
   9   3   9      319.42      316.31     12.23 o
  11   3   9      359.20      358.18     15.07 o
   0   4   9     2732.67     2636.73     69.59 o
   2   4   9     1651.94     1608.68     28.80 o
   4   4   9     1957.44     1923.15     29.43 o
   6   4   9     2506.71     2518.27     38.73 o
   8   4   9     1339.96     1360.28     25.65 o
  10   4   9      305.18      282.97     18.12 o
  12   4   9      498.19      476.60     18.16 o
   1   5   9     2211.55     2206.97     36.02 o
   3   5   9     3980.09     3808.40     55.27 o
   5   5   9     3353.86     3267.81     46.95 o
   7   5   9     1427.25     1459.42     30.49 o
   9   5   9      876.68      869.51     25.76 o
  11   5   9      990.80     1076.51     26.47 o
   0   6   9     1870.78     1826.25     42.46 o
   2   6   9     3192.55     3159.96     47.42 o
   4   6   9     4422.59     4375.45     59.98 o
   6   6   9     2258.97     2214.25     35.38 o
   8   6   9     1174.86     1176.86     29.29 o
  10   6   9     1454.50     1516.94     36.13 o
   1   7   9     3200.59     3195.58     47.06 o
   3   7   9     3940.81     3951.16     55.09 o
   5   7   9     3695.21     3798.89     53.50 o
   7   7   9     2225.81     2254.86     36.00 o
   9   7   9     1122.67     1086.39     28.66 o
  11   7   9     1290.07     1316.55     60.82 o
   0   8   9     2612.71     2643.99     65.78 o
   2   8   9     3456.37     3464.86     50.12 o
   4   8   9     3659.11     3635.66     52.18 o
   6   8   9     2103.55     2086.61     45.30 o
   8   8   9     1302.41     1285.67     32.69 o
  10   8   9     1317.59     1381.20     39.71 o
   1   9   9     3003.66     2997.30     41.36 o
   3   9   9     2359.81     2356.85     37.76 o
   5   9   9     2049.27     2033.08     42.15 o
   7   9   9     1745.25     1787.55     34.67 o
   9   9   9     1467.17     1525.80     37.24 o
   0  10   9     3914.13     3791.89     67.87 o
   2  10   9     2093.68     2143.54     43.26 o
   4  10   9     1117.82     1117.08     25.44 o
   6  10   9     1340.90     1331.81     28.86 o
   8  10   9     1568.39     1522.61     37.04 o
   1  11   9     2197.55     2103.13     32.64 o
   3  11   9      975.82      986.56     23.88 o
   5  11   9      731.45      741.92     20.58 o
   7  11   9     1646.85     1670.98     34.23 o
   0  12   9     2331.74     2460.84    100.52 o
   2  12   9      908.66      916.94     23.81 o
   4  12   9      811.96      870.00     22.55 o
   6  12   9      890.54      904.35     23.58 o
   1  13   9      952.53      954.13     25.04 o
   3  13   9      668.85      656.87     20.27 o
   0   0  10      542.97      574.16     29.39 o
   2   0  10     2459.49     2451.68     55.52 o
   4   0  10     4441.02     4341.23     86.22 o
   6   0  10     1257.34     1222.82     31.36 o
   8   0  10      358.55      329.05     18.46 o
  10   0  10     1462.71     1458.06     48.70 o
   1   1  10     1766.84     1694.60     29.01 o
   3   1  10     4020.49     3990.35     53.59 o
   5   1  10     3469.51     3502.65     48.53 o
   7   1  10     1594.35     1625.15     28.49 o
   9   1  10      914.66      948.98     22.10 o
  11   1  10     1194.03     1249.71     29.23 o
   0   2  10     4462.63     4560.83     89.58 o
   2   2  10     4299.11     4243.96     56.64 o
   4   2  10     4540.22     4451.57     55.29 o
   6   2  10     3633.33     3577.19     53.55 o
   8   2  10     1700.62     1697.30     29.33 o
  10   2  10     1127.62     1193.23     28.36 o
   1   3  10     4310.81     4244.04     60.39 o
   3   3  10     4184.73     4059.92     54.32 o
   5   3  10     3311.57     3266.48     46.38 o
   7   3  10     2910.73     2937.72     45.51 o
   9   3  10     2156.53     2128.72     40.56 o
  11   3  10     1007.86     1006.76     26.61 o
   0   4  10     4581.12     4434.81     88.05 o
   2   4  10     2098.20     1996.66     32.09 o
   4   4  10     1682.29     1684.97     28.37 o
   6   4  10     2037.24     2031.61     35.90 o
   8   4  10     2420.77     2439.97     48.91 o
  10   4  10      528.81      538.61     22.09 o
   1   5  10     2514.84     2552.34     37.57 o
   3   5  10      410.35      383.62     14.38 o
   5   5  10      454.82      459.57     13.62 o
   7   5  10     1460.25     1490.96     34.87 o
   9   5  10      318.07      322.05     16.97 o
   0   6  10      574.67      575.99     24.01 o
   2   6  10      348.74      330.08     13.81 o
   4   6  10      238.00      213.93     10.13 o
   6   6  10      428.00      418.67     16.38 o
   8   6  10      528.04      527.14     20.76 o
  10   6  10      123.79      129.67     14.10 o
   1   7  10      261.44      262.28     10.96 o
   3   7  10      414.66      417.67     13.65 o
   5   7  10      382.85      387.77     13.67 o
   7   7  10       82.60       92.34      9.90 o
   9   7  10      110.27      107.77     15.57 o
   0   8  10      974.65      955.72     40.03 o
   2   8  10      336.94      325.45     12.17 o
   4   8  10      566.32      565.86     16.52 o
   6   8  10      264.28      253.80     11.67 o
   8   8  10      629.43      667.97     24.09 o
   1   9  10      769.19      753.17     18.23 o
   3   9  10      346.28      329.86     12.91 o
   5   9  10      135.98      136.52     10.45 o
   7   9  10      455.69      445.19     19.91 o
   0  10  10      593.69      578.19     19.03 o
   2  10  10       89.11      106.33      8.99 o
   4  10  10      285.52      273.53     13.62 o
   6  10  10      117.13      101.17     10.22 o
   1  11  10      470.41      484.23     15.34 o
   3  11  10      611.75      562.43     18.97 o
   5  11  10      486.39      492.37     18.34 o
   0  12  10      475.73      431.12     19.26 o
   2  12  10      526.43      553.40     19.44 o
   1   1  11        1.00        5.05      5.46 o
   3   1  11      218.92      228.93     11.56 o
   5   1  11       93.28      106.07      8.49 o
   7   1  11       60.12       62.12      8.27 o
   9   1  11       36.37       34.51      9.51 o
   0   2  11      400.13      463.60     22.52 o
   2   2  11      284.59      247.33     12.39 o
   4   2  11      875.57      850.10     19.87 o
   6   2  11       15.74       17.35      6.84 o
   8   2  11       13.91        8.93     10.12 o
   1   3  11      748.78      774.36     20.34 o
   3   3  11     1725.85     1700.39     32.66 o
   5   3  11      893.23      845.08     23.56 o
   7   3  11      107.16      103.79     10.50 o
   9   3  11      551.56      558.26     20.27 o
   0   4  11     3303.27     3112.04     69.91 o
   2   4  11     2918.39     2796.56     45.92 o
   4   4  11     2013.32     2090.73     34.78 o
   6   4  11     1300.90     1310.12     33.03 o
   8   4  11     1515.69     1548.72     34.36 o
   1   5  11     3727.26     3731.59     56.68 o
   3   5  11     1141.46     1113.39     23.41 o
   5   5  11      697.16      715.05     20.34 o
   7   5  11     1811.05     1833.49     37.98 o
   0   6  11     3469.28     3358.73     74.42 o
   2   6  11      826.11      813.86     19.89 o
   4   6  11       19.78       17.74      6.11 o
   6   6  11      722.72      737.95     21.55 o
   8   6  11     1709.85     1748.32     48.81 o
   1   7  11     2300.24     2275.74     39.80 o
   3   7  11      148.28      141.78      9.39 o
   5   7  11      161.00      155.26     11.20 o
   7   7  11     1377.91     1422.00     32.88 o
   0   8  11     2409.48     2414.53     58.72 o
   2   8  11     1123.92     1133.53     22.11 o
   4   8  11      370.50      352.69     13.28 o
   6   8  11      937.69      954.86     25.92 o
   1   9  11     1546.59     1624.51     27.56 o
   3   9  11     1557.03     1547.68     28.76 o
   0  10  11     1069.30     1009.35     30.19 o
   2  10  11     2125.72     2190.95     39.39 o
   0   0  12      317.40      318.47     25.60 o
   2   0  12     1256.72     1194.66     38.31 o
   4   0  12     3027.69     2863.11     68.19 o
   6   0  12      988.02      961.16     34.27 o
   1   1  12      749.47      777.38     21.82 o
   3   1  12     3002.70     3030.32     49.59 o
   5   1  12     2152.08     2163.92     39.22 o
   7   1  12      540.12      522.08     18.26 o
   0   2  12     1670.53     1695.59     47.29 o
   2   2  12     2120.98     2096.86     38.60 o
   4   2  12     2431.49     2490.00     46.66 o
   6   2  12     1593.20     1617.54     30.10 o
   1   3  12     2047.10     2019.99     38.27 o
   3   3  12     1387.98     1362.85     29.72 o
   5   3  12     1629.70     1618.36     38.44 o
   0   4  12     2424.05     2450.67     61.31 o
   2   4  12     1196.15     1178.67     27.65 o
   4   4  12      592.86      581.34     17.64 o
   6   4  12     1172.47     1230.48     30.74 o
   1   5  12     1568.24     1577.33     32.64 o
   3   5  12      214.72      215.20     14.90 o
   5   5  12      391.37      400.78     15.14 o
   0   6  12      836.10      830.28     39.69 o
   2   6  12      383.87      365.77     15.43 o
   4   6  12      220.66      211.69     11.87 o
   1   7  12      105.12      112.74     10.55 o
   3   7  12      255.87      247.39     12.02 o
   1   1  13       68.33       63.49     10.23 o
   0   2  13      161.92      165.19     17.29 o
 
